# Supplementary material for: The HECT domain ubiquitin ligase HUWE1 targets unassembled soluble proteins for degradation
Source: Cell Discov. 2016 Nov 8;2:16040–. doi: 10.1038/celldisc.2016.40 (PMC5102030; doi:10.1038/celldisc.2016.40)
Supplement: Supplementary Table S1–S4 [file celldisc201640-s2.xls]

## Sheet: Sheet1
Supplementary Table S1
Gene names	Protein IDs	Heavey ctrl vs. light ctrl	Heavey ctrl vs. light clone 1-1st	Heavey ctrl vs. light clone 1-2nd	Heavey ctrl vs. light clone 1-3rd	Score	Razor + unique peptides ConCon	Razor + unique peptides clone 1-1st	Razor + unique peptides clone 1-2nd	Razor + unique peptides clone 1-3rd	Heavey ctrl vs. light clone 1 avarage	Proteins increase fold in clone 1
EEF1A2	Q05639	0.78203	0.34226	0.32091	0.30535	323.31	4	8	5	7	0.32284	3.09751
RAI14	E7EMX7;Q9P0K7-4;Q9P0K7-3;Q9P0K7;Q9P0K7-2	1.064	0.41231	NaN	NaN	6.4913	2	2	1	1	0.41231	2.42536
BASP1	P80723;P80723-2	0.50649	0.4406	0.43598	0.48691	109.88	4	3	5	5	0.454497	2.20024
PLEC	Q15149-3;Q15149-2;Q15149-7;Q15149-8;Q15149-9;Q15149-5;Q15149-4;Q15149-6;Q15149;E9PMV1;E9PKG0;H0YDN1;E9PIA2;E9PQ28	1.0452	0.46618	0.45787	0.44485	323.31	46	77	72	72	0.4563	2.19154
KIAA0196	Q12768;E7EQI7	0.36952	0.46076	NaN	NaN	3.1829	2	3	1	0	0.46076	2.17033
CNN2	B4DDF4;B4DUT8;Q99439;Q99439-2;H3BVI6;K7ES69;H3BQH0;U3KPS3	0.95939	0.49347	0.50812	0.44482	24.899	4	5	5	5	0.482137	2.0741
UBE2A	P49459;P49459-3;P49459-2	1.1369	0.55528	0.55019	0.3488	64.989	1	1	2	2	0.484757	2.06289
TRIP12	Q14669-4;Q14669-2;Q14669;Q14669-3;H7C2Y1;G5E9G6	1.1393	0.48647	0.46379	0.53042	72.453	11	19	15	15	0.49356	2.0261
NOC2L	Q9Y3T9	0.84794	0.42298	0.51544	0.55603	15.233	3	5	2	3	0.49815	2.00743
PDDC1	Q8NB37;B7Z1J9;Q8NB37-3;Q8NB37-2;H0YE25;H0YF25;E9PQD8;E9PLI5;Q8NB37-4	1.3991	0.51728	0.47888	0.51571	131.41	4	5	5	6	0.503957	1.9843
DYNLT1	P63172;Q5VTU3	0.94362	0.54343	0.48069	0.50003	190.69	4	3	4	4	0.50805	1.96831
CHEK1	O14757;E7EPP6;O14757-2;O14757-3;E9PPA5;E9PKQ3;E9PJI4;E9PQW7;E9PRU7	1.3734	0.51566	0.37293	0.6365	139.27	4	8	10	9	0.508363	1.9671
SCNM1	Q9BWG6;Q9BWG6-2	1.4327	0.49184	0.53919	0.49641	22.459	2	4	4	4	0.509147	1.96407
CDC123	O75794;H7BZW7	1.983	0.5259	0.51311	0.49967	220.28	11	13	10	11	0.512893	1.94972
CSNK1D;CSNK1E	H7BYT1;P48730-2;P48730;J3QQI9;B0QY36;H0Y2N6;J3KRM8	0.95166	0.50653	0.51035	0.52786	17.719	2	2	3	2	0.514913	1.94207
EIF1AD	E9PLI6;E9PS76;E9PRR8;Q8N9N8;E9PS30;E9PNH5;E9PQD0	1.5631	0.53101	0.52398	0.50428	88.403	4	5	5	5	0.519757	1.92398
HEXIM1	O94992;Q96MH2	1.1371	0.53183	0.51194	0.51949	278.8	6	9	8	7	0.521087	1.91907
TTF2	Q9UNY4;Q9UNY4-2	1.1046	0.62661	0.46558	0.48104	69.993	8	12	10	8	0.52441	1.9069
UBE2S	Q16763;K7EPJ1;K7EM75	1.3809	0.52202	0.5364	0.5172	323.31	7	10	11	10	0.525207	1.90401
DENND6A	Q8IWF6;H7C598	0.80179	0.53875	NaN	NaN	9.7118	2	2	0	0	0.53875	1.85615
UBE2E3	Q969T4;R4GND1;R4GN77;R4GMM6;R4GNG6	0.76042	0.53877	NaN	NaN	67.146	2	1	0	1	0.53877	1.85608
UBE2B	P63146;H0Y9V2;H0YA80	1.2495	0.5969	0.55256	0.47954	146.06	2	3	2	2	0.543	1.84162
FSCN1	Q16658;J3KNT0;C9JFC0;H7BYX5;C9JPH9	0.74263	0.54425	0.55803	0.53522	323.31	17	18	16	16	0.545833	1.83206
SF3B6	Q9Y3B4	0.83881	0.54754	NaN	0.55098	8.1933	2	3	1	3	0.54926	1.82063
PSAP	C9JIZ6;B1AVU8;P07602;P07602-2;P07602-3	0.88841	0.58153	0.52175	0.55035	26.589	5	5	8	8	0.55121	1.81419
DNAJB6	O75190;O75190-3;C9J2C4;O75190-2;B4DN73;C9J2P2;E9PH18;C9JDX6;F8WCZ4;C9JDR7;C9JB42;C9JN01;C9JRD2;C9JXB9;Q8WWF6;Q8NHS0;P25686-2;P25686	0.99859	0.53218	0.54345	0.57802	106.7	7	8	8	7	0.551217	1.81417
SNX17	Q15036;Q15036-2;B4DDM3;F8WAZ0;F8WFA0;F8WEG6	2.1282	0.55211	0.57393	0.53567	126.41	10	10	11	7	0.553903	1.80537
NDRG1	Q92597;E9PDL6;Q92597-3;Q92597-2;E7ESM1;E5RJY1	0.68148	0.53738	0.56986	0.55678	323.31	9	10	10	10	0.554673	1.80286
LIG1	B4DTU4;P18858;F5GZ28;M0R0Q7;Q2TB12;B4E135	0.88256	0.51453	0.62719	0.53706	109.54	7	13	12	13	0.559593	1.78701
NUSAP1	Q9BXS6-3;Q9BXS6-5;Q9BXS6-2;Q9BXS6;Q9BXS6-4;Q9BXS6-6;E9PB35;Q9BXS6-7;H0YMD2;H0YKA7	1.1263	0.50617	0.61136	0.56372	119.28	5	3	6	8	0.560417	1.78439
CKAP5	Q14008;Q14008-3;Q14008-2;H0YDX5;E9PQH5;H0YEK7	1.0269	0.58457	0.55978	0.56717	323.31	58	65	69	73	0.570507	1.75283
RYBP	Q8N488	1.1877	0.59152	0.56917	0.55174	21.124	3	2	2	3	0.57081	1.7519
CA8	P35219	0.73421	0.52852	0.60252	0.61068	48.954	6	7	4	6	0.580573	1.72244
TAF7	Q15545	0.9616	0.57397	0.58759	NaN	2.2519	2	2	2	2	0.58078	1.72182
WDR48	Q8TAF3;Q8TAF3-3;Q8TAF3-4;Q8TAF3-5;C9JQ19;Q8TAF3-2;C9JC24;F8W9K4;F8W7Q3;F8W7Y5;F8W6P2	0.96947	0.58231	0.59103	0.57098	140.24	11	17	16	17	0.58144	1.71987
POLR2G	P62487;E9PIU7;H0YEE4;E9PKH3	1.812	0.60105	0.59686	0.55641	56.813	4	7	4	6	0.584773	1.71006
PPP2R2A	P63151;P63151-2;E5RFR9;E5RIY1;Q9Y2T4-3;Q00005-6;Q9Y2T4-4;Q00005;Q00005-2;Q9Y2T4;Q00005-3;Q00005-4;Q00005-5;Q00005-7;E5RHQ2;E5RJV2	1.0499	0.60489	0.56437	0.58853	323.31	15	16	16	15	0.58593	1.70669
SQLE	E7EVQ6;Q14534;H0YBN7;E5RJH9	1.1046	0.6659	0.56489	0.53721	27.587	4	4	3	4	0.589333	1.69683
FTH1	P02794;G3V1D1;G3V192;E9PPQ4;E9PRK8;E9PKY7;E9PQR3;E9PKM5;E9PK45	0.44035	0.6231	0.53859	0.60745	32.456	4	4	6	5	0.589713	1.69574
GRB2	P62993;P62993-2;J3KT38;J3QRL5;J3QLF6	1.1202	0.56276	0.58303	0.63993	90.335	8	11	8	10	0.59524	1.67999
CAPN7	Q9Y6W3;H7C1B7	1.2194	0.56189	0.63341	0.59533	6.0373	2	3	2	2	0.596877	1.67539
C18orf25	Q96B23-2;K7EQH1;Q96B23	1.0285	NaN	0.65218	0.54504	8.672	2	0	2	2	0.59861	1.67054
GOLGA3	Q08378-2;Q08378	1.3204	0.52414	NaN	0.67399	8.8784	4	3	1	3	0.599065	1.66927
HMGN5	Q5JSL0;Q5JSK6;P82970;Q5JSK9;Q5JSK8;Q5JSK7	0.83542	0.59852	0.61477	0.58425	323.31	5	6	7	6	0.59918	1.66895
CDC34	P49427;U3KQ77;U3KQB6;U3KPV8;U3KQQ6;U3KQ74;U3KQP9	1.553	0.6202	0.56878	0.61195	138.34	5	8	4	6	0.60031	1.66581
WBSCR22	O43709;C9K060;F8WD87;H7C170;F8WD67;E9PCQ7;O43709-2;F2Z3D9;H7C0G4;B3KR83	1.1132	0.63467	0.59186	0.57794	64.165	4	6	3	5	0.60149	1.66254
MOB1A;MOB1B	Q9H8S9;Q7L9L4;Q7L9L4-2;Q9H8S9-2;D6RCK3;H7BZ12	1.0523	0.65434	0.60854	0.55875	14.976	2	2	6	5	0.60721	1.64688
TBC1D23	Q9NUY8-2;Q9NUY8;E9PGE5;C9IZ32;C9JAM5	0.98767	0.58063	0.66472	0.57767	34.421	6	7	4	8	0.607673	1.64562
RCL1	Q9Y2P8;Q5VZU3;Q5VZU1;Q5VZU2;Q5VYW8	1.2036	0.53987	0.61972	0.66787	9.7664	2	3	2	2	0.609153	1.64162
RALY	Q9UKM9-2;Q9UKM9;Q5QPL9;Q5QPM1;Q5QPM2;Q5QPM0	0.9661	0.4607	0.70043	0.66905	19.969	3	5	3	5	0.61006	1.63918
MORF4L1	B3KTM8;Q9UBU8-2;Q9UBU8;H0YLJ3;Q9UBU8-3;H0YMJ0;H0YM21;H0YMT8;H0YLV1;H0YNX3;H0YNI8	2.2625	0.62111	0.60403	0.61185	320.05	6	11	10	12	0.61233	1.63311
GNL3	Q9BVP2-2;Q9BVP2;C9JZT7;B4DMU5;C9JYH9	0.89422	0.61775	0.62359	0.61774	323.31	19	16	20	21	0.619693	1.6137
OSBPL2	Q9H1P3-2;Q9H1P3;H0Y7X4	1.4753	0.67782	0.55695	0.62572	16.743	4	4	1	2	0.620163	1.61248
SLC7A6	Q92536;H3BSB6;H3BUR2;E7EPZ8	0.84921	0.62072	NaN	NaN	24.125	2	2	1	1	0.62072	1.61103
ATF7IP	Q6VMQ6;F5GX74;G3V1U0;Q6VMQ6-2;A8MV73;F5H221;F8WE35;F5H8I0;F5H592;F5H2W9;F5H2H9;F5GZ10;F5H502;F5H1K9;F5H6X8;F5GYR7;H0YFA3	0.96756	0.63158	0.58698	0.6453	74.464	9	13	13	10	0.621287	1.60956
UCHL1	P09936;D6RE83;D6R956;D6R974;D6RF53	0.91645	0.60021	0.6419	0.62217	323.31	9	10	8	8	0.621427	1.6092
MICAL3	Q7RTP6-2;Q7RTP6-4;Q7RTP6-3;Q7RTP6-5;Q7RTP6;E9PP85;J3KSK6	0.86287	0.64284	0.63314	0.58939	4.7368	2	3	2	2	0.62179	1.60826
UBE2R2	Q712K3	1.1262	0.69059	0.59084	0.58798	15.745	2	3	2	4	0.623137	1.60478
FGFR1OP	O95684-2;O95684;O95684-3	0.96917	0.5932	0.70485	0.58817	26.329	2	5	3	4	0.62874	1.59048
ANLN	Q9NQW6-2;Q9NQW6;H7C3S1;H7C1C2;C9JJT6;H7C1K5	1.3594	0.6488	0.68126	0.55809	204.15	8	10	11	14	0.629383	1.58886
HMGCS1	Q01581;D6RIW1;P54868-3;P54868-2;P54868	1.4889	0.64249	0.63203	0.61924	323.31	16	17	17	17	0.631253	1.58415
KRT17	F5GWP8;C9JTX4;C9J826;C9JK18;C9JKY1;C9JPI2;K7ERP3	0.50731	0.27673	0.99091	NaN	11.81	6	4	1	1	0.63382	1.57774
FTSJ3	Q8IY81;J3KS36	0.76942	0.60536	0.62855	0.67048	114.41	8	11	7	7	0.634797	1.57531
ABCF1	Q8NE71;Q8NE71-2;H0YGW7;Q5STZ7;Q5STZ8;F5GYK6	1.0641	0.63595	0.63368	0.63785	323.31	20	21	22	24	0.635827	1.57276
SRSF9	Q13242;H0YIB4;S4R3G0	0.85421	0.62409	0.62556	0.66586	21.54	5	7	5	6	0.638503	1.56616
GRWD1	Q9BQ67	1.0444	0.64687	0.64125	0.63087	323.31	11	13	11	13	0.639663	1.56332
UBE2E1	H7C061;P51965-2;P51965;C9J2P0;B7Z306;P51965-3	0.91389	0.6443	0.65229	0.62952	50.335	1	2	1	1	0.642037	1.55754
FER	P16591-3;P16591-2;P16591;E7ENM8;P07332-2;P07332-4;P07332-3;P07332	1.0107	0.62016	0.61647	0.69215	17.478	4	5	3	5	0.642927	1.55539
DLG3	Q5JUW8;Q92796-3;Q92796-2;Q92796	0.95515	0.66303	0.5988	0.67193	50.977	5	6	4	3	0.644587	1.55138
HSD17B10	Q99714;Q99714-2;Q5H928	0.92252	0.64955	0.65811	0.63758	323.31	13	12	15	14	0.648413	1.54223
TBL1XR1	Q9BZK7;C9JLJ1;C9JCK0;C9JBN1;C9IYU9	0.94418	0.66825	0.62287	0.65664	245.02	8	9	10	7	0.649253	1.54023
PBK	Q96KB5;B4DX68;E5RIE1	0.9463	0.67456	0.62268	0.65198	41.493	7	7	7	8	0.64974	1.53908
AMD1	P17707;Q5VXN5;A6NNH3;P17707-2;B4DZ60	1.312	0.65081	0.58753	0.71355	10.119	2	2	2	4	0.65063	1.53697
SH3BGRL	O75368	0.96925	0.63258	0.63963	0.68215	173.82	6	6	7	8	0.651453	1.53503
APOOL	Q6UXV4	0.97686	0.64809	0.63941	0.67636	26.602	3	7	4	4	0.65462	1.5276
PRKDC	P78527;P78527-2;E7EUY0;F5GX40;H0YG84	0.86473	0.65802	0.65386	0.6566	323.31	158	161	154	150	0.65616	1.52402
ACOT7	O00154-4;O00154-6;O00154-7;O00154;O00154-5;B4DUX0;O00154-2;O00154-3;F5GWE2	1.0009	0.66078	0.64944	0.66123	214.93	11	12	12	12	0.65715	1.52172
IRF2BPL	Q9H1B7	0.8161	0.38748	0.65882	0.92695	11.379	3	2	3	3	0.65775	1.52033
CSNK1E	P49674;H0Y645;B0QY35;B0QY34;H0Y5S9;H0Y682	1.1481	0.64631	0.67478	0.65561	26.847	7	9	7	7	0.6589	1.51768
WDR82	Q6UXN9;C9JBU3;C9J355	1.0397	0.67321	0.63308	0.67533	152.14	12	11	11	9	0.66054	1.51391
ECT2	Q9H8V3-2;Q9H8V3-4;Q9H8V3;G5E9L8;Q9H8V3-3;C9J1C4;H7C3G1;H7C103;C9J0L6;C9JDV9;C9JTI2	1.0671	0.74184	0.64207	0.59958	9.8664	3	5	4	6	0.661163	1.51249
GTF2B	Q00403;B1APE1;B1APE2	1.2325	0.66585	0.66659	0.6514	163.13	6	10	9	8	0.66128	1.51222
DYNLT3	A6NGJ0;P51808;F2Z328	0.92668	0.67852	0.6211	0.69054	16.518	3	3	3	3	0.663387	1.50742
DDX54	Q8TDD1;Q8TDD1-2;F8VRX4;H0YHH7;H0YHZ9	0.73118	0.6625	0.6368	0.69444	70.993	13	14	10	11	0.66458	1.50471
EPB41L3	Q9Y2J2-2;F5GX05;Q9Y2J2;Q9Y2J2-3;J3QS55;E7EUF8;F5H7W5;J3KT37;J3QRQ6;J3KS70;J3QLU5;J3QKY2;J3KRD1;J3QKK4;J3QR33;J3QS83	1.1162	0.71276	0.6276	0.65466	275.42	16	16	14	18	0.665007	1.50374
ZGPAT	Q8N5A5-2;Q8N5A5-3;Q8N5A5;Q8N5A5-4	0.95007	0.64747	0.70627	0.64157	46.052	6	5	4	5	0.665103	1.50353
TOPBP1	Q92547;H0Y8I7	0.94867	0.67372	0.66107	0.67018	101.86	8	12	10	10	0.668323	1.49628
VPS53	Q5VIR6-4;F6VX93;Q5VIR6-2;Q5VIR6-3;Q5VIR6;G3V0H8;E7EVT8;I3L4P9;I3L0S6	0.81078	0.55719	0.77608	0.67462	29.888	2	6	2	5	0.669297	1.49411
AGTPBP1	Q9UPW5-2;Q9UPW5;Q9UPW5-3;Q5VZW3;Q5VZW6;B4DHX2	0.82556	0.66981	NaN	NaN	4.0075	2	2	1	1	0.66981	1.49296
INO80E	Q8NBZ0;I3L270;J3KNE2;H3BNM4;I3L0W8;Q6Y2K3	1.0034	0.74608	0.58627	0.68296	3.8033	2	2	2	2	0.67177	1.4886
AKAP8L	Q9ULX6;Q9ULX6-2;M0R010;M0QYT7;M0QZQ9	0.97053	0.75229	0.61359	0.64977	12.715	4	4	5	5	0.671883	1.48835
SLC7A5	Q01650	0.85603	0.62992	0.66354	0.72277	55.915	2	3	2	2	0.672077	1.48793
PSMA4	P25789;H0YMZ1;H0YL69;H0YMA1;H0YN18;H0YLC2;H0YKT8;H0YMI6;P25789-2;H0YKS0;H0YLS6;H0YMV3	1.1451	0.65734	0.68954	0.67244	323.31	11	11	9	9	0.673107	1.48565
MED14	O60244;H7C017;H7C3E5	0.8553	0.78861	0.9357	0.29683	13.169	4	7	2	1	0.673713	1.48431
CLIC4	Q9Y696	0.99014	0.74436	0.59956	0.68167	44.171	5	4	4	7	0.675197	1.48105
ZNF622	Q969S3	1.0817	0.69342	0.65419	0.6817	60.625	5	7	3	7	0.676437	1.47834
SLC25A1	P53007;B4DP62	0.7295	0.62994	0.71165	0.68775	190.05	5	6	3	3	0.676447	1.47831
CUX1	P39880-4;P39880-2;P39880;P39880-3;P39880-6;P39880-5;Q13948-10;Q13948;P39880-9;Q13948-9;Q13948-2	1.0058	0.70366	0.65374	0.67212	22.734	4	6	2	6	0.676507	1.47818
FAM60A	Q9NP50;F5H6U2;F5GZ82;Q9NP50-2	1.433	0.64082	0.72118	0.66758	21.551	3	4	2	2	0.676527	1.47814
PRC1	O43663;G3V3N7	1.1005	0.69473	0.66409	0.67134	260.1	12	15	17	16	0.67672	1.47772
GPN1	Q9HCN4;B4DQM4;Q9HCN4-4;Q9HCN4-3;Q9HCN4-2;F8WD09	0.94105	0.7639	0.5885	0.68125	57.084	4	6	5	4	0.677883	1.47518
CHCHD2;CHCHD2P9	Q9Y6H1;Q5T1J5	0.81154	0.68911	0.69931	0.64911	322.26	4	4	3	4	0.679177	1.47237
BUB1	E9PC26;O43683;F5GXI5;C9IYH4;C9JRC7;C9JQA4	2.5692	0.75983	0.63171	0.64843	39.868	3	6	6	9	0.67999	1.47061
HDAC2	Q92769;B3KRS5;H3BM24;E5RH52;E5RG37;E5RFI6;E5RJ04;E5RGV4;E5RHE7;E5RFP9;E5RK19	1.3184	0.66392	0.68634	0.68983	323.31	13	15	14	13	0.68003	1.47052
ALDH1A2	O94788;H0YMG7;O94788-2;O94788-3;O94788-4;H0YKL3;H0Y2X5;P47895;Q9UED3;E9PF31	0.68974	0.6639	0.68221	0.69896	168.69	13	16	12	12	0.68169	1.46694
RBM42	K7EP90;Q9BTD8-4;Q9BTD8-2;Q9BTD8-3;Q9BTD8;K7EQ03;K7EML2	0.9916	0.68352	0.69196	0.67087	53.867	3	4	3	4	0.682117	1.46602
ATP6V1E1	P36543-2;P36543;C9J8H1;P36543-3	0.97181	0.68216	NaN	NaN	7.0794	2	2	1	1	0.68216	1.46593
LEO1	Q8WVC0;Q8WVC0-2	0.94644	0.6352	0.71241	0.70273	32.267	3	5	5	4	0.683447	1.46317
TACC3	Q9Y6A5;H0Y8F2;E7EMT0;C9JA91;C9JWI7;F8WC55	0.99249	0.65364	0.7012	0.69689	323.31	9	12	15	12	0.68391	1.46218
RBBP4	Q09028-3;Q09028;Q09028-2;Q09028-4;H0YF10;H0YCT5;H0YDK2;B4DRT0;H0YEU5;E9PNS6;E9PNS2;C9JPP3;E9PIC4;E9PND5	1.015	0.69184	0.68853	0.67192	323.31	11	12	11	10	0.684097	1.46178
VPS4B	O75351;K7EL71;K7EKZ3	1.1086	0.71003	0.66491	0.68089	198.23	11	12	9	9	0.685277	1.45926
SF1	Q15637-5;Q15637-7;B4DX42;C9J792;H7BZT1	0.94276	0.70591	0.67688	0.67409	15.171	2	2	2	2	0.685627	1.45852
GRIPAP1	B1B0M1;Q4V328-4;Q4V328;Q4V328-3;Q4V328-2	0.91523	NaN	NaN	0.68693	12.597	3	1	1	4	0.68693	1.45575
ACTR6	F8W057;Q9GZN1;F8VP72;F8W043;F8W0Q1;F8VRL1;F8VSD1;G3V1Y1	1.4586	0.56973	0.91884	0.57294	4.7686	2	3	2	3	0.68717	1.45524
RFC3	P40938;P40938-2	0.80722	0.69829	0.74972	0.6146	76.624	5	8	9	6	0.687537	1.45447
HNRNPUL2;HNRNPUL2-BSCL2	Q1KMD3;H3BQZ7	0.88676	0.7084	0.64149	0.71277	132.55	13	11	11	11	0.687553	1.45443
C5orf22	Q49AR2;Q49AR2-2;B4DR92;E5RHP8;Q49AR2-3;E5RFG1	1.0089	0.71823	0.67494	0.67169	190.66	5	8	8	8	0.688287	1.45288
GSK3A	P49840;A8MT37	1.2075	0.70193	0.69471	0.66888	133.87	7	8	9	10	0.688507	1.45242
CKMT1A;CKMT1B	P12532;P12532-2;F8WCN3;E9PCP8;C9JSQ1;C9J995;C9J8F6;C9JT96;C9JJX8;C9J6W7	0.88555	0.70071	0.67864	0.68699	323.31	11	14	11	12	0.68878	1.45184
SUPT5H	O00267;O00267-2;M0QYL9	0.95826	0.68868	0.68313	0.69502	323.31	23	22	28	27	0.688943	1.4515
UBXN1	E9PRQ7;Q04323;E9PJ81;Q04323-2;E9PS08	0.98802	0.70896	0.71631	0.643	200.81	7	7	4	7	0.689423	1.45049
BAIAP2;CCDC43	Q9UQB8-3;Q9UQB8-5;Q9UQB8-4;Q9UQB8-6;Q9UQB8-2;Q9UQB8;I3L4C2;F8W878;I3L2M4;I3L327;B4DWA1;I3L526;I3L125;I3L0M4;I3L3J7;I3L1C8;I3L2J6;I3L113;I3L3C5;I3L3C6;I3L0Y9;I3L4A3	1.1477	0.69543	0.69959	0.67675	34.626	5	11	5	4	0.69059	1.44804
CC2D1A	Q6P1N0;Q6P1N0-2;K7EJY5	0.86526	0.7011	0.66515	0.70742	86.337	15	15	11	13	0.691223	1.44671
ZFYVE16	Q7Z3T8;Q7Z3T8-3;H0YAB1	1.6398	0.69344	0.72283	0.65817	80.16	9	14	9	9	0.69148	1.44617
IK	Q13123;E7EQZ7;D6RAY9;D6REL4;D6RCQ4	0.8716	0.66174	0.67643	0.74696	33.579	8	6	7	8	0.695043	1.43876
ZBTB7A	O95365	1.1569	0.71181	0.65375	0.7206	20.037	2	5	3	2	0.695387	1.43805
SRP14	P37108;H0YLA2	0.89985	0.70497	0.68791	0.69332	255.57	5	7	5	5	0.6954	1.43802
MYO6	E7EW20;Q9UM54-6;Q9UM54-5;Q9UM54-2;Q9UM54-4;Q9UM54-1;Q9UM54;Q5JVM0	0.88649	0.68795	0.71829	0.68625	271.09	22	21	18	19	0.697497	1.4337
MDC1	Q14676-3;Q14676-2;Q14676;Q14676-4	1.4654	0.71792	0.71286	0.66327	15.325	3	4	5	4	0.698017	1.43263
GNS	H7C3P4;F6S8M0;B4DYH8;P15586;F5H4C6	0.83957	0.75689	0.70167	0.63552	34.721	5	7	6	5	0.698027	1.43261
PCCA	P05165-3;P05165-2;P05165	0.87345	0.69859	NaN	NaN	12.597	4	2	1	1	0.69859	1.43145
PDCD2	Q16342-3;Q16342;F5H4V9;J3QK82;F5GYS7;Q16342-2;E9PCU7;F5GWT2	1.3946	0.69747	0.69017	0.71677	31.095	3	6	4	4	0.70147	1.42558
PUM2	Q8TB72-2;Q8TB72-3;Q8TB72;B4E2B6;C9JW01	1.0066	0.703	NaN	NaN	15.197	3	3	0	0	0.703	1.42248
SETDB1	Q15047-3;Q15047;E9PRF4;E9PQM8;Q15047-2;E9PAP1;B0QZE6;E9PS59	1.1094	0.77322	0.65253	0.68352	13.835	6	9	4	5	0.70309	1.42229
MAGED2	Q9UNF1;H7BXW3;Q9UNF1-2;Q5H909;Q5H907;G5E999;G5E9N2;B1AKF1;Q12816-2;F5GY27;B1AKE9;Q12816	0.97997	0.69331	0.74616	0.6742	323.31	8	10	14	16	0.704557	1.41933
MFAP1	P55081	0.88428	0.68512	0.73396	0.70083	158.17	4	3	5	4	0.706637	1.41515
PNKP	Q96T60;M0R3C8;M0QYH2;M0QYI1	0.82522	0.80569	0.59151	0.72443	19.534	3	6	1	2	0.70721	1.41401
HGS	O14964;O14964-2;I3L1P5;I3L165;I3L1E3	0.82603	0.68277	0.70687	0.73312	27.437	5	3	4	7	0.707587	1.41325
C7orf50	C9JQV0;Q9BRJ6;H7C2R9	0.47304	0.70909	0.73962	0.6765	89.101	2	4	3	4	0.708403	1.41163
TRIM28	Q13263;Q13263-2;M0R0K9;M0R3C0;M0R2I3	0.96749	0.70406	0.71986	0.70159	323.31	26	26	26	24	0.708503	1.41143
LMF2	Q9BU23-2;Q9BU23;Q9BU23-3	0.71062	0.58064	NaN	0.838	19.856	2	3	0	1	0.70932	1.4098
SEC23B	Q15437;Q5QPE2;Q5QPE1	1.1935	0.68945	0.72848	0.71218	234.07	8	10	8	11	0.710037	1.40838
UBE2E2	Q96LR5;C9J180;F8WF15;F8W8F0	0.95264	0.70149	0.73037	0.70093	235.31	5	5	5	4	0.71093	1.40661
E2F6	O75461;B7Z1I8;O75461-2;G5E936;Q2Z196;Q2Z197;F8WC40;F8WEZ5	0.88791	0.70995	0.71261	NaN	6.1951	3	2	2	1	0.71128	1.40592
EIF4G3	O43432;O43432-3;F5H8J4;F5H564;Q504Z1;B4DXR2;B1AN89;O43432-2;Q5SWD0;Q5SWD1	1.1033	0.69513	0.73065	0.70958	18.994	4	7	5	4	0.711787	1.40492
SMAD4	K7EIU8;Q13485;K7ES96;K7ENG8;L7N2F7;K7ENG1;K7EL15;K7EL18	1.0267	0.72636	0.65395	0.76537	71.188	4	6	6	7	0.715227	1.39816
SKIV2L2	P42285;F5H7E2;H0YAC4	0.99015	0.71267	0.69581	0.74171	323.31	34	36	29	31	0.71673	1.39523
PITPNA	F5GWE5;Q00169;I3L459;I3L4H1;I3L4C0;I3L4U7;I3L2X8;I3L3W1;I3NI10	0.88707	0.78608	0.70087	0.66396	71.701	2	4	3	3	0.71697	1.39476
RECQL	P46063;F8WA66;F8WD97;F5H2L2;F5H4P4;F5H3W0;F5GYB7	0.99797	0.73456	0.70834	0.70963	84.545	13	16	11	15	0.71751	1.39371
IFRD2	Q9UJ88;Q12894;H7C2Z4;H7C444	0.8645	0.73052	0.72216	0.70015	15.056	4	6	2	5	0.71761	1.39351
EDRF1	Q3B7T1;Q3B7T1-5;Q3B7T1-3;Q3B7T1-4;E9PJ07;H0YCQ0;H0YCS2	1.3678	0.74132	0.70537	0.70775	32.68	6	5	5	8	0.718147	1.39247
BLM	P54132;H0YNU5;H0YLV8	1.0275	0.84534	0.70483	0.60499	16.822	8	8	2	6	0.718387	1.39201
SLC3A2	F5GZS6;J3KPF3;P08195-2;P08195-3;P08195;P08195-4;F5H0E2;H0YFS2;F5GZI0;F5H867;F5GZR9	1.1184	0.73018	0.71224	0.71527	323.31	16	18	16	16	0.71923	1.39038
SMARCC2	F8VXC8;Q8TAQ2-2;Q8TAQ2-3;Q8TAQ2;F8VZW6	0.92552	0.73741	0.72888	0.69288	168.38	7	6	8	9	0.719723	1.38942
VRK3	M0R073;M0QYA8;Q8IV63-2;Q8IV63-3;Q8IV63;M0QX88;M0R200;M0QXV1;M0QXD7;M0R025	1.0538	0.64462	0.79891	NaN	7.1968	2	3	1	1	0.721765	1.38549
CHAF1B	Q13112	0.94885	0.72306	0.68863	0.75598	103.07	11	9	12	12	0.722557	1.38397
PIK3R4	Q99570;D6RJ98;D6RAC3;D6RBB7	1.1703	0.75783	0.68341	0.72831	65.689	9	9	8	7	0.723183	1.38278
SMU1	Q2TAY7;B4E3L0	0.98504	0.718	0.70828	0.74415	255.31	12	12	11	11	0.723477	1.38221
MCL1	Q07820;Q07820-2	0.94979	0.67683	0.70939	0.78617	50.944	2	3	2	2	0.72413	1.38097
SRP9	P49458;E9PE20;P49458-2	0.94837	0.73599	0.70308	0.73447	105.05	3	3	3	3	0.724513	1.38024
DAXX	Q9UER7-3;Q9UER7;Q9UER7-2;Q5STR5;Q4VX54	0.90687	0.81012	0.63509	0.729	46.189	4	3	1	3	0.724737	1.37981
RTKN	Q9BST9;Q9BST9-3;Q9BST9-2	0.95762	0.72476	NaN	NaN	11.568	3	3	1	1	0.72476	1.37977
NXN	Q6DKJ4;Q6DKJ4-3;I3L4V6;B4DNN6;Q6DKJ4-2	0.94593	0.71138	0.7342	0.73043	72.358	3	7	6	8	0.725337	1.37867
DBN1	Q16643;Q16643-3;Q16643-2;D6R9W4;F8W9Z3;D6R9Q9;D6RFI1;D6RCR4	0.74139	0.68651	0.72271	0.76711	155.14	6	4	5	6	0.725443	1.37847
CARHSP1	Q9Y2V2;H3BSW7;H3BUY4;H3BNU9;I3L3X8	0.85894	0.76644	0.70964	0.70324	191.65	4	4	4	4	0.72644	1.37658
RNPS1	H3BV80;H3BTC0;Q15287-3;Q15287-2;Q15287;H3BPG5;H3BMS0	0.8961	0.73849	0.68343	0.75801	49.26	2	2	4	3	0.726643	1.37619
ZC3H7B	Q9UGR2-2;Q9UGR2	1.0569	0.70343	0.70458	0.77399	60.551	4	4	3	2	0.727333	1.37489
STAU1	O95793-2;O95793-3;O95793;Q5JW30;Q5JW28;F6UDC6	1.198	0.74055	0.72541	0.71892	167.08	12	11	12	10	0.728293	1.37307
RBM27	Q9P2N5;U3KPZ7	0.98512	0.73223	0.72384	0.73011	110.2	5	8	5	6	0.728727	1.37226
KIAA1429	Q69YN4-3;Q69YN4;Q69YN4-2;Q69YN4-4	0.91731	0.7253	0.93129	0.53226	15.684	5	8	2	3	0.729617	1.37058
TEX10	Q9NXF1-2;Q9NXF1;B7Z9D5	0.90194	0.72873	0.72425	0.7402	62.853	5	8	3	6	0.73106	1.36788
MAP4	E7EVA0;P27816;P27816-6;P27816-2;B9ZVR1;P27816-5;E9PGM5;P27816-4;H7C4C5;B5MEG9;H0Y2V1;B4DSQ1;P27816-7	0.92298	0.73251	0.71542	0.74972	323.31	29	34	35	35	0.73255	1.36509
SMNDC1	O75940	1.0022	0.68836	0.75602	0.75507	146.67	5	4	5	5	0.73315	1.36398
CBFB	Q13951;Q13951-2;H3BSC0	0.92811	0.73203	0.71586	0.75228	51.086	2	4	3	5	0.73339	1.36353
PARD3	Q5VWU8;Q8TEW0-9;Q8TEW0-10;Q8TEW0-8;Q8TEW0-7;Q8TEW0-6;Q8TEW0-4;Q8TEW0-11;Q8TEW0-2;Q8TEW0;Q5VWV2;Q8TEW0-5;Q8TEW0-3;F5GZI3;B1AP52	0.83076	0.73868	0.72884	0.73409	27.422	10	8	8	6	0.73387	1.36264
C19orf43	Q9BQ61;K7ELS0	1.0277	0.76935	0.78107	0.65167	35.406	2	2	3	3	0.73403	1.36234
MORC3	Q14149;H0YHQ4;H0YIR5	0.94154	0.7397	0.75421	0.70869	32.766	7	7	4	7	0.7342	1.36203
PRPF38A	Q8NAV1	0.96549	0.71705	0.75088	0.73628	77.617	6	8	6	4	0.734737	1.36103
LAMTOR5	O43504;E9PLX3	1.2431	0.78076	0.68378	0.74134	176.92	4	4	4	4	0.735293	1.36
HMGA1	H7BYM6;P17096;P17096-3	0.896	0.75393	0.73925	0.71583	45.994	2	2	3	3	0.736337	1.35807
RACGAP1	Q9H0H5;F8VRD2;H0YIK5;F8W1E5;F8VZ41	1.0973	0.7649	0.73099	0.71363	70.96	7	10	7	8	0.736507	1.35776
SPAG5	Q96R06;K7ELC8;E9PMD0;J3KTQ0;J3QRL6;J3QS12	1.2299	0.77166	0.74174	0.69662	179.19	3	14	14	14	0.736673	1.35745
XRN2	Q9H0D6;B4DZC3;Q9H0D6-2	0.97777	0.73608	0.75565	0.71923	204.1	10	16	16	15	0.736987	1.35688
KATNA1	O75449;B7ZBC8;B7ZBC9;O75449-2;Q9BW62	0.76008	0.64928	0.79603	0.76677	16.569	3	5	4	6	0.73736	1.35619
LAMP1	P11279;B4DWL3	1.0941	0.72887	0.73143	0.75383	251.58	7	7	6	5	0.738043	1.35493
PPP6R1	Q9UPN7	0.91268	0.69796	0.8187	0.69815	106.04	7	6	4	7	0.73827	1.35452
RRM2	P31350;P31350-2;C9JXC1;Q7LG56-2;Q7LG56;Q7LG56-6	1.5329	0.74623	0.83093	0.63837	50.38	6	7	5	9	0.73851	1.35408
BAG6	B0UX83;P46379-2;P46379;P46379-3;P46379-5;P46379-4;F6S6P2;F6UR09;F6U1F2;F6XTU0;H0Y710;F6RG75;F6WML8;F6VEM6;F6X9W3;F6U341;H0Y4L1;F6TC96	1.0388	0.74757	0.71246	0.75574	247.01	12	12	16	17	0.73859	1.35393
FAM115A	Q9Y4C2-2;Q9Y4C2;C9K0E7;C9J9F4;C9JD13	1.3817	0.73807	0.75232	0.72647	173.13	9	9	9	8	0.738953	1.35327
USP16	Q9Y5T5-2;Q9Y5T5;Q9Y5T5-3;Q9Y5T5-4;B4DUS4;Q9Y5T5-5;H9KVB6	1.0702	0.79685	0.72563	0.69706	62.279	8	7	7	5	0.739847	1.35163
DDX23	Q9BUQ8;H0YI52;F8VVA2	0.89781	0.73521	0.74957	0.73509	178.72	15	19	17	16	0.739957	1.35143
TES	Q9UGI8-2;Q9UGI8;B7Z6L5;F8W7T0;H7BYK1	1.0011	0.78243	0.714	0.72356	101.78	4	4	5	8	0.739997	1.35136
HSF1	E9PMQ6;Q00613-2;Q00613;E9PI02	0.72089	0.75787	0.76597	0.69796	23.048	3	2	2	1	0.7406	1.35026
UBE2C	O00762;O00762-2;O00762-3;O00762-4;K4DI81	1.2556	0.77466	0.7186	0.72925	221.87	6	4	5	4	0.740837	1.34983
CUTA	O60888-3;O60888;O60888-2;C9IZG4;C9IZQ5	0.90114	0.72401	0.70773	0.79187	235.61	3	3	3	3	0.741203	1.34916
PRPSAP1	Q14558;Q14558-2;B4DP31;C9J168;C9JUN4;C9JKT9;C9JNQ3	0.96947	0.78686	0.78563	0.65178	16.857	4	4	4	4	0.741423	1.34876
ALKBH3	Q96Q83;E9PSA5;E9PN35;Q96Q83-2	0.9003	0.74456	NaN	0.73947	6.3376	3	3	1	2	0.742015	1.34768
RIF1	Q5UIP0-2;Q5UIP0;H7BZN3;H7C2B5;B4DS49;C9J1D6	0.97823	0.77442	0.73016	0.72155	323.31	26	30	27	24	0.742043	1.34763
PRPF4B	Q13523;F5H2U2;H0YDJ3	0.93598	0.80022	0.69159	0.73561	14.852	4	4	4	5	0.742473	1.34685
C1orf52	Q8N6N3-2;Q8N6N3;Q8N6N3-3	1.585	0.72697	0.77325	0.72727	11.198	2	3	3	3	0.742497	1.34681
GTPBP1	O00178;B0QY59;F5H716;F5H257	0.9052	0.73646	0.73606	0.75726	279.4	13	17	15	14	0.74326	1.34542
MYO1C	F5H6E2;O00159-2;O00159-3;O00159;I3L204;I3L4D4;I3L501;I3L3Y6;I3L3F5	0.90893	0.7883	0.74617	0.69785	158.2	15	10	8	7	0.744107	1.34389
CNOT2	F8VV52;Q9NZN8;Q9NZN8-2;F8W145;Q9NZN8-4;Q9NZN8-5;F8VRS8;F8VRS2;F8VP97;F8VQF4;H0YI11;H0YH84;Q9NZN8-3;F8VWH8;H0YHT6;F8VVY1;F8VUB4;F8VX63	0.95864	0.85369	0.68087	0.69914	14.201	3	5	2	3	0.744567	1.34306
STRN	O43815;O43815-2	0.91312	0.85336	0.69249	0.68922	36.275	9	11	7	6	0.745023	1.34224
BRIX1	Q8TDN6	0.74499	0.86481	0.49237	0.87791	11.371	7	6	2	2	0.74503	1.34223
TMEM91;RHOT1	H7BXZ6;Q8IXI2-4;Q8IXI2;Q8IXI2-5;Q8IXI2-2;Q8IXI2-7;Q8IXI2-3;Q8IXI2-6	0.83865	0.74554	NaN	NaN	3.8969	3	1	1	1	0.74554	1.34131
PACS1	Q6VY07-2;Q6VY07;B4DF77;E9PPK2;E9PNZ9;E9PNG7;F8W0B1;F8VW41;E9PB38;G8JLK3;Q86VP3;Q86VP3-3;Q86VP3-2	0.97225	0.66653	0.93152	0.63859	12.033	5	5	3	2	0.745547	1.3413
OCLN	Q16625-4;Q16625-2;Q16625-3;Q16625;Q16625-5	0.8496	0.74759	0.75325	0.73623	16.79	1	2	3	3	0.74569	1.34104
PPM1B	C9JIR6;O75688-4;O75688-2;O75688;O75688-5;B8ZZF0;O75688-3	1.0075	0.86801	0.77999	0.59059	12.74	2	3	4	3	0.746197	1.34013
CRABP2	P29373;Q5SYZ4	0.62064	0.75619	0.71879	0.76532	40.483	4	4	4	5	0.746767	1.33911
TAF6	J3KR72;P49848-2;P49848;P49848-3;G8JLM6;C9JTY6;E5RKA5;C9JIS2;E5RHA1;C9J088;C9JFL8;F8WEJ7;C9J7C4	0.88351	0.76389	0.63411	0.84669	24.835	4	5	4	3	0.74823	1.33649
PARD6B	Q9BYG5;Q9BYG5-2	1.2462	0.81397	0.76511	0.66695	4.0525	2	3	2	2	0.748677	1.33569
PAFAH1B2	P68402;J3KNE3;P68402-3;P68402-2;P68402-4	0.93194	0.75874	0.74869	0.74072	216.89	5	6	4	4	0.749383	1.33443
MSH3	P20585	1.4418	0.82499	0.68725	0.73601	21.014	2	4	5	4	0.749417	1.33437
GLUL	P15104	1.0301	0.76955	0.69524	0.78425	57.625	3	5	7	6	0.74968	1.3339
TRAF6	Q9Y4K3	0.91222	0.74975	NaN	NaN	6.2424	2	4	0	1	0.74975	1.33378
PPOX	P50336;F5H825;H0YFE1;F5GZT7;B4DQQ7	0.54713	0.82918	0.81894	0.6021	52.123	3	3	1	2	0.750073	1.3332
WDR45B	Q5MNZ6;I3L3A5;I3L1D0;I3L4S6	1.0647	0.75372	0.75174	0.74541	4.5628	2	3	2	2	0.75029	1.33282
SMARCB1	Q12824-2;Q12824;G5E975;B5MCL5;C9JTA6	0.97467	0.69844	0.77403	0.77938	45.086	2	4	3	4	0.750617	1.33224
NMD3	Q96D46;C9JA08;C9J0B9;C9IZW9;C9K0C2;C9IY70	1.2408	0.73858	0.76211	0.75656	231.88	15	19	14	16	0.752417	1.32905
ZNF830	Q96NB3;J3QQQ3	0.83842	0.78697	0.75009	0.72028	20.589	3	4	3	5	0.752447	1.329
USP22	Q9UPT9;Q9UPT9-2;K7ESK0;K7ERX6;J3QS30;A6NNY8	1.2953	0.77051	0.76318	0.72434	69.972	5	6	6	7	0.752677	1.32859
NFIC	P08651-4;P08651-5;P08651-3;P08651-6;P08651-2;P08651	0.86526	0.77727	0.77784	0.70568	63.413	3	3	3	1	0.753597	1.32697
TTC37	Q6PGP7;D6RCE2;D6RDA0	0.99045	0.81133	0.77025	0.6834	41.252	9	14	4	6	0.754993	1.32452
UBE2H	C9JZG9;C9JZY6;P62256-2;P62256	1.2694	0.78367	0.73391	0.7491	50.51	1	2	2	2	0.75556	1.32352
LSM14B	Q9BX40;Q5TBP9;Q9BX40-2;Q5TBQ0;Q9BX40-3;Q5TBQ1	0.7946	0.76676	0.7899	0.71106	96.672	6	6	3	7	0.755907	1.32291
OTUD6B	Q8N6M0;H0YB21	0.73311	0.7023	0.80974	NaN	35.027	2	2	4	2	0.75602	1.32272
NUP43	Q8NFH3;B4E2F0;B4E301;F5H0E3;B4DVD1;Q5VYB5	1.322	0.75203	0.75946	0.7578	323.31	6	8	8	8	0.75643	1.322
NEK7;NEK6	Q8TDX7;Q5TBH0;Q9HC98;Q9HC98-3;Q9HC98-4;Q9HC98-2;Q5TBG1;Q5TBG7;Q5TBH2;Q5TBH1;F8WAG2;Q8TDX7-2	1.0717	0.79877	0.74824	0.72229	9.5711	3	4	4	3	0.756433	1.32199
EIF6	P56537;P56537-2;B7ZBH1;F8WD20;F8WDS6	0.84213	0.77238	0.75013	0.74808	194.99	6	7	7	6	0.756863	1.32124
TTK	P33981-2;P33981;D6RIC6;D6RF82;D6REX1;D6RFY1	1.1515	0.76123	0.75973	0.75016	109.64	19	24	18	18	0.75704	1.32093
EDC4	Q6P2E9;Q6P2E9-2;I3L2F4;I3L0V0;I3L3M2	0.98079	0.75486	0.76025	0.75612	323.31	29	34	30	28	0.757077	1.32087
IPO11	Q9UI26;Q9UI26-2;F8WDV0;H0Y8M5;E7EMB7;D6RCN7;D6RJB1	0.83944	0.72947	0.72674	0.8165	37.372	4	7	2	3	0.75757	1.32001
FAM91A1	Q658Y4;E7ER68	0.96311	0.78362	0.69157	0.7978	20.64	4	5	3	3	0.757663	1.31985
KIF2A	O00139;O00139-4;O00139-1;O00139-5	0.99589	0.73873	0.77044	0.76385	79.308	9	11	14	13	0.757673	1.31983
ESRRA	P11474;H0YGT3;P11474-2;F5H0E9;E7EWD9;O95718-3;O95718-2;O95718	0.79547	0.6966	0.80975	0.76879	6.0803	2	3	2	3	0.75838	1.3186
MAPK14	B4E0K5;Q16539-3;Q16539-4;Q16539;E7EX54;B5TY33;Q16539-2;H7C4E2	0.77867	0.75849	NaN	NaN	25.957	2	3	0	0	0.75849	1.31841
CEPT1	Q9Y6K0	0.76258	0.76015	NaN	NaN	41.508	2	2	1	1	0.76015	1.31553
VPS26A	O75436;F5H4L7;O75436-2;S4R3Q6;G3V1N8;S4R2Y3	1.1925	0.77563	0.78855	0.71779	101.41	9	10	10	11	0.760657	1.31465
DVL2	I3L2N2;O14641;I3L2W9;I3L0Z8;C9K0P9	0.86138	0.96414	0.63271	0.68621	11.739	4	4	2	2	0.76102	1.31403
SRCAP	Q6ZRS2-3;Q6ZRS2-2;Q6ZRS2	0.98412	0.72123	0.7543	0.80843	7.103	2	5	3	2	0.76132	1.31351
PHAX	Q9H814	1.0714	0.76742	0.77578	0.74291	68.773	3	6	5	6	0.762037	1.31227
CDK2	G3V5T9;P24941;P24941-2;E7ESI2;Q00526;K7EJ83;G3V317;K7ELV5	0.93726	0.78571	0.77535	0.72585	75.929	7	9	7	8	0.762303	1.31181
TOM1L1	J3KQU4;I3L4I4;O75674;I3L367;I3L1G1;Q8N749;B7Z9E2;I3L3T4;I3NI44;I3L4G0;B4DUW5;I3L3M3;I3L1Q1;I3L4N3	1.242	0.83454	0.80617	0.64693	16.509	2	2	4	3	0.762547	1.3114
NELFB	Q8WX92	0.83354	0.73095	0.72297	0.83434	12.005	3	4	4	3	0.762753	1.31104
ANKHD1	Q8IWZ3;Q8IWZ3-4;Q8IWZ3-6;E9PDP5;Q8IWZ3-5;Q8IWZ3-2;H7C2F5;Q8IWZ3-3;D6RHC4;H0Y785;H0Y7Y3;F6WFL0;H7C0V5	1.4747	0.76927	0.77221	0.7473	113.21	5	14	12	9	0.762927	1.31074
USP8	B4DKA8;P40818;H0YLS3;H0YM17;H0YLH2;H0YM47;H0YNL5;H0YKV1	1.0566	0.81903	0.71658	0.75338	18.281	7	5	4	5	0.762997	1.31062
CTNNA1	P35221;F8W845;P35221-2;G3XAM7;P35221-3;E5RJ41;E5RIB1;E5RGY6;E5RG03;E5RIC3;E5RFG3;E5RFK9;E5RFM5;E5RJP7;E5RHV7;E5RGD2;E5RGY7;E5RGG4;E5RJ43;E5RGS1;E5RGU3;E5RHJ5;E5RFM3;E5RJL0;E5RIE0;H0YBB8;A6NKP0;Q9UI47	1.3118	0.79767	0.76968	0.7222	134.83	4	14	10	9	0.763183	1.3103
DDX42	Q86XP3;Q86XP3-2;J3QRI2;J3KTK9;J3KRE3	0.94516	0.75528	0.78025	0.75446	323.31	19	21	23	22	0.76333	1.31005
GIT1	J3QRU8;Q9Y2X7;Q9Y2X7-3;J3QLH1;J3QL89;Q9Y2X7-2	0.81486	0.77962	0.72425	0.78874	24.442	10	9	5	3	0.764203	1.30855
SON	P18583-6;P18583-2;P18583-10;P18583-3;P18583-4;P18583-7;P18583;P18583-5;P18583-9;H7C1M2;P18583-8	0.96004	0.58205	0.92449	0.7869	31.578	2	4	2	5	0.76448	1.30808
GTPBP4	Q9BZE4;B7Z7A3;B4DY13;Q5T3R7	0.70728	0.76366	0.74742	0.78236	208.29	15	15	11	17	0.76448	1.30808
ZNF574	Q6ZN55;Q6ZN55-2	0.89897	0.8482	0.68093	NaN	6.9557	2	3	2	1	0.764565	1.30793
CNBP	P62633-2;P62633;B4DP17;P62633-3;P62633-5;P62633-6	1.2096	0.7439	0.78396	0.76874	199.72	3	3	4	5	0.765533	1.30628
DPP3	G3V1D3;G3V180;Q9NY33;Q9NY33-4;Q9NY33-2;E9PQ14;E9PNX5;E9PPK9;E9PKK8	0.93559	0.76581	0.73744	0.79865	264.63	11	15	13	11	0.7673	1.30327
WDR33	Q9C0J8;Q9C0J8-3;C9J8B4;Q9C0J8-2;B9A053	0.82872	0.72166	0.74209	0.83896	19.698	3	4	4	6	0.76757	1.30281
CTCF	P49711;P49711-2	1.0642	0.76778	NaN	NaN	8.7325	2	2	1	1	0.76778	1.30246
ZNF598	Q86UK7-2;Q86UK7-3;Q86UK7;H3BQQ2;Q86UK7-4;H3BR87	1.0554	0.83464	0.65847	0.81219	189.91	13	15	12	14	0.768433	1.30135
COPZ1	F8VVA7;P61923;F8VWL5;B4DDX8;F8VYK5;F8VXB1;F8W156;F8W651;F8VXR1;F8VYZ4;B4DHZ0;F8VS17;F8VUC5;F8VYE0	1.1964	0.8001	0.76252	0.74302	47.915	3	4	2	3	0.768547	1.30116
ECHDC1	Q9NTX5-6;Q9NTX5-2;Q9NTX5;Q9NTX5-3;H0Y5L2;E9PIU8;J3KP84;E9PPG7;E9PRU6;F2Z2D6;E9PJS8;E9PLY6;Q9NTX5-5;H0YCS9	1.104	0.77245	0.7948	0.74063	44.233	4	7	4	4	0.769293	1.29989
KIN	O60870;B4DX32;F5GXB3	1.0364	0.70314	0.79831	0.80693	46.717	3	6	4	5	0.76946	1.29961
RXRB	P28702;P28702-3;E9PK95;B7Z3E4;P48443	1.0095	0.71666	NaN	0.82358	8.8698	3	4	1	3	0.77012	1.2985
PSMB2	P49721	1.2165	0.77221	0.79863	0.74177	44.816	4	3	4	3	0.77087	1.29724
RPL22	P35268;K7ERI7;K7EJT5;K7EP65;K7EKS7;K7ELC4;K7EMH1	1.0106	0.78268	0.76475	0.76692	260.22	3	3	4	3	0.77145	1.29626
FAM175B	Q15018	0.98119	NaN	0.78103	0.76195	13.09	5	1	3	2	0.77149	1.29619
RFC2	P35250;P35250-2;H7C5P4;H7C5P1;H7C5Q7;F8WC37;H7C5A0;H7C5G4;H7C5S7;H7C596	0.82479	0.75408	0.77049	0.79129	101.44	6	10	7	9	0.771953	1.29542
FXR2	P51116;I3L1Z2	1.0404	0.75805	0.77116	0.78853	309.82	8	11	6	9	0.77258	1.29436
HCA90;TPX2	Q96RR5;Q9ULW0	1.1088	0.80578	0.73636	0.77608	115.64	14	14	13	13	0.77274	1.2941
DSP	P15924;P15924-2	0.95952	0.73	0.79603	0.79223	323.31	42	48	38	45	0.772753	1.29407
VASP	P50552;K7ENL7;K7EIG8;K7ENR7	0.82036	0.64082	0.83269	0.84863	14.324	4	3	3	3	0.774047	1.29191
WASL	O00401	0.88123	0.84617	0.75277	0.72499	57.42	8	9	6	8	0.774643	1.29092
KIAA0101	Q15004;H0YMA4;Q15004-2	3.684	0.76987	0.72616	0.83	142.99	3	3	4	4	0.775343	1.28975
NOP56	O00567;H0YDU4;Q5JXT2	0.92631	0.78383	0.77429	0.76813	42.702	5	6	6	6	0.775417	1.28963
SLC9A3R1	O14745;B3KY21;J3QRP6;J3QRA3	0.76615	0.77513	0.73906	0.8162	300.87	5	7	10	9	0.776797	1.28734
AKAP8	O43823;M0QYL4	0.96212	0.79239	0.77123	0.7677	219.99	6	6	7	9	0.777107	1.28682
MFN2	O95140;Q5JXC5;O95140-2	1.125	0.7965	0.75793	NaN	7.7733	2	3	1	1	0.777215	1.28665
CTTN	Q14247;Q14247-3;Q14247-2;B4E358;H7C314;H0YCD9;E9PKG3;E9PP90	1.0392	0.73918	0.80296	0.79034	323.31	13	12	18	16	0.777493	1.28618
AGAP3	Q96P47;Q96P47-2;Q96P47-4;Q96P47-3;E9PAL8;C9J975;B3KNZ8;E7ESL9;C9J8Z2;H7C5G0;H7C4U6;H7C4F1;E7EUN2;Q9UPQ3-3;Q9UPQ3-2;Q9UPQ3	0.91754	0.90902	0.71338	0.71037	54.676	5	4	5	5	0.77759	1.28602
OGFR	Q9NZT2-2;Q9NZT2;Q4VXW4;Q4VXW3	0.8599	0.7439	0.74288	0.84632	174.68	11	9	10	11	0.7777	1.28584
MYH9	P35579;P35579-2;Q5BKV1;B1AH99;REV__S4R3H4;REV__E7EQT4;REV__Q9UKV3-5;REV__Q9UKV3	1.0533	0.78218	0.77608	0.77586	323.31	79	81	81	86	0.77804	1.28528
WASF2	Q9Y6W5;Q9Y6W5-2	1.0447	0.84731	0.65135	0.83558	24.631	4	6	6	4	0.77808	1.28521
EBNA1BP2	H7C2Q8;Q99848	0.70811	0.8184	0.77056	0.74563	13.861	3	4	2	3	0.778197	1.28502
LEMD3	Q9Y2U8	1.0451	0.89599	0.72338	0.71537	92.59	5	8	13	12	0.778247	1.28494
SELO	Q9BVL4	0.75923	0.73759	0.75046	0.8473	9.7676	2	2	3	3	0.77845	1.2846
RAD54L2	Q9Y4B4;H0Y760;E7EU19	0.83675	0.84497	0.72038	0.77125	9.1879	4	5	1	2	0.778867	1.28392
UROD	P06132;H0Y5R6;Q5T446	0.8389	0.72989	0.81209	0.79462	153.89	6	10	10	6	0.778867	1.28392
SEC16A	J3KNL6;O15027;O15027-5;O15027-2;O15027-4;O15027-3;Q8N9G1	0.96097	0.78237	0.77197	0.78251	105.74	13	17	19	17	0.77895	1.28378
ARHGEF7	B7Z6G2;B1ALK7;Q14155-1;Q14155-5;Q14155-2;Q14155-3;Q14155;Q14155-6;E7EUY6;E9PDQ5;E7ENL8;B7Z6D9;C9JDI6;B1ANY6;E7EU80;C9JAD7	0.93126	0.78625	0.78848	0.76231	45.727	8	7	9	7	0.779013	1.28368
ECD	O95905;O95905-3;O95905-2;C9J316;F2Z2R1;C9JGV1	1.5121	0.76489	0.76392	0.8094	115.29	7	9	7	9	0.779403	1.28303
PCBP2	Q15366-4;G3V0E8;F8VRH0	0.95577	0.78567	0.76901	0.78722	89.297	1	1	1	1	0.780633	1.28101
SRPK1	B4DS61;Q96SB4;Q96SB4-3;Q5R363;D6RBF8;D6RBM8;H0Y932	1.0529	0.85356	0.7557	0.73424	220.99	11	11	16	16	0.781167	1.28014
GTF3C4	Q9UKN8;F2Z356	0.86881	0.81582	0.75747	0.7703	214.04	13	15	15	16	0.781197	1.28009
SUB1	P53999	1.0035	0.77263	0.79074	0.78042	102.19	4	5	6	8	0.781263	1.27998
WAPAL	Q7Z5K2;Q7Z5K2-2;Q7Z5K2-3;Q8WVX6	0.97592	0.74828	0.79546	0.8005	46.444	11	10	8	10	0.781413	1.27973
SPATS2	F8VS10;Q86XZ4;F8VZS5;F8VXP9;F8VRH4;F8VXB3	1.0275	0.86239	0.76665	0.71613	8.0736	3	1	2	3	0.781723	1.27922
SLMAP	Q14BN4-2;Q14BN4-3;Q14BN4;Q14BN4-6;H7BZK0;Q14BN4-7;Q14BN4-4;H7C3M8;B7Z964;Q14BN4-5;C9JA20;C9JCH4;C9JPE6;B7Z863;Q14BN4-8	0.9987	0.79302	NaN	0.77084	14.725	2	4	1	1	0.78193	1.27889
SERPINH1	P50454;E9PPV6;E9PKH2;E9PR70;E9PK86;E9PMI5;E9PJH8;E9PIG2;E9PRS3;E9PNX1;E9PLA6;E9PQ34	0.93226	0.76123	0.79544	0.78952	227.05	11	12	7	7	0.782063	1.27867
ATG7	O95352;O95352-3;O95352-2;C9JFF4;C9JE55;C9J415;C9JNU2;C9JGL2;F8WDY9;H7C369;H7C2R3;H7BZ92;H7C059;H7C2J8	0.98978	0.79476	0.80633	0.74792	19.345	5	8	3	7	0.783003	1.27713
CWC27	Q6UX04;Q6UX04-2;D6REK3	0.87129	0.76302	0.75862	0.82867	79.36	10	11	7	9	0.783437	1.27643
WDR26	Q9H7D7;Q9H7D7-2;H0Y9R3;C9JCS7;Q9H7D7-3;Q9H7D7-4	0.9852	0.81557	0.7357	0.79931	118.2	8	11	9	5	0.783527	1.27628
IWS1	Q96ST2-2;Q96ST2-3;Q96ST2	0.75918	0.84141	0.70993	0.79989	9.2493	3	3	3	4	0.783743	1.27593
ATP6V0A1	B7Z641;B7Z2A9;F5H569;Q93050-1;Q93050;Q93050-3;F5H1T6;K7EPG4;K7EQW2;K7ELZ6	1.0544	0.72471	0.91698	0.71047	16.549	2	5	2	4	0.784053	1.27542
PLK1	P53350;I3L309;I3L387	1.3406	0.77937	0.75354	0.82049	69.001	7	9	10	7	0.784467	1.27475
ATP13A1	Q9HD20;Q9HD20-2;H7C3H2;Q9HD20-3	0.75082	0.72848	0.85585	0.76981	59.997	8	11	6	8	0.784713	1.27435
C2orf49	Q9BVC5;C9J4K0;B4E2G9	1.035	0.82222	0.77758	0.75493	39.115	2	2	5	4	0.78491	1.27403
DNAJC9	Q8WXX5	1.0321	0.79967	0.76549	0.78999	56.28	6	7	8	7	0.78505	1.2738
ATP6V1H	Q9UI12-2;Q9UI12;G3V126;E5RG49;E5RHH0;E5RK31;E5RJG1	1.0505	0.79055	0.74665	0.81815	106.74	6	8	7	8	0.785117	1.2737
KIF23	H7BYN4;Q02241-2;Q02241;B4E1K0;H0YME6;H0YMJ4	1.2351	0.78194	0.7778	0.79596	90.507	4	9	10	9	0.785233	1.27351
PPME1	Q9Y570;J3QT22;Q9Y570-2;Q9Y570-3;F5H2D4	1.1011	0.86251	0.64638	0.84712	71.664	8	9	11	9	0.785337	1.27334
KIF20A	B4DL79;O95235;D6R9E4;D6RBN1	1.5622	0.75802	0.79365	0.80506	25.707	2	5	3	4	0.785577	1.27295
TRMT112	F5GX77;Q9UI30;F5GYQ2;J3KNG5;M0R242	1.3704	0.7964	0.77656	0.78508	92.166	2	2	3	3	0.786013	1.27224
BUB1B	O60566;O60566-3;O60566-2;H3BTB9;H0YMK5;H0YN44	1.3205	0.77086	0.78532	0.80319	264.96	15	25	20	23	0.786457	1.27153
RCC2	Q9P258	0.94966	0.78191	0.78859	0.78918	323.31	18	20	21	21	0.78656	1.27136
CTSA	P10619;Q5JZG9;U3KQ41;Q5JZH0;U3KQU6	1.0736	0.85307	0.75863	0.74887	54.686	4	4	3	3	0.786857	1.27088
NACAP1	Q9BZK3	0.38193	NaN	0.78699	NaN	24.465	1	1	1	1	0.78699	1.27066
OBSL1	J3KN49;A6NN50;O75147-1;S4R3M6;O75147;O75147-2;A8MSZ8;S4R463;E7ER99;H0Y684	1.7078	0.8565	0.70193	0.80369	25.435	4	7	7	10	0.787373	1.27005
ATF7	P17544-4;P17544-2;P17544-3;P17544-6;P17544;K7ELQ4;K7ESA4;P17544-5	0.8788	0.84712	0.83777	0.6773	25.014	2	3	2	3	0.787397	1.27001
ENOPH1	Q9UHY7;D6RA00;Q9UHY7-2	1.2185	0.77035	0.80915	0.78319	13.874	2	3	2	2	0.787563	1.26974
YWHAB	P31946-2;P31946;Q4VY20;Q4VY19	0.95826	0.79218	0.76864	0.80312	180.03	5	4	4	6	0.78798	1.26907
PPP2R1B	P30154;P30154-2;P30154-4;P30154-3;P30154-5;H0YDG7	1.5515	0.78814	NaN	NaN	5.0092	2	4	0	0	0.78814	1.26881
RNF2	Q99496;B3KRH1	0.89709	0.81267	0.74965	0.80231	70.038	4	6	4	4	0.78821	1.2687
PTK2	Q8IYN9;H0YBP1;E7ESA6;Q05397;Q05397-2;Q05397-5;E9PEI4;Q8N9D7;H0YBZ1;J3QT16;B4DWJ1;Q05397-6;E5RHD8;Q05397-4;Q05397-3;E5RI03	0.86392	0.74658	0.80179	0.81879	11.547	3	5	3	5	0.789053	1.26734
PHF8	H0Y3N9;Q9UPP1-2;Q9UPP1;Q9UPP1-4;Q9UPP1-3;H0Y589;H0Y7M8;H7BZB7;E7ET14;O75151	0.97415	0.77649	0.79195	0.79895	9.9996	5	6	5	5	0.78913	1.26722
YEATS4	O95619;F8W0J4;F8W1B9;F8VTR4	0.73689	0.82251	NaN	0.75643	4.5993	2	2	0	2	0.78947	1.26667
PHF10	Q8WUB8-3;Q8WUB8-2;Q8WUB8	1.3316	0.82689	0.79857	0.74351	18.563	4	6	3	5	0.789657	1.26637
PPAN	Q9NQ55-2;Q9NQ55;Q9NQ55-3;C9J3W3;A8MV53;C9JHF7	0.72453	1.0149	0.96506	0.38982	10.731	4	3	3	2	0.789927	1.26594
MARK2	E9PC69;Q7KZI7-15;Q7KZI7-16;E7ETY4;Q7KZI7-13;Q7KZI7-5;Q7KZI7-4;Q7KZI7-9;Q7KZI7-14;Q7KZI7-11;Q7KZI7-8;Q7KZI7;Q7KZI7-10;Q7KZI7-7;Q7KZI7-2;Q7KZI7-12;Q7KZI7-3;Q7KZI7-6;F5H4F6;F5H6N2;F5H4J8	1.1462	0.80687	0.74837	0.81474	59.461	5	6	3	8	0.789993	1.26583
FMR1	A8MQB8;G3V0J0;Q06787-8;Q06787-2;G8JL90;Q06787-6;Q06787-4;Q06787-5;Q06787-7;Q06787-3;Q06787;Q8IXW7;F8W871	1.0459	0.78147	0.75668	0.83283	61.44	5	7	7	4	0.790327	1.2653
TMEM237	Q96Q45-2;Q96Q45;Q96Q45-5;Q96Q45-3;F2Z329	0.70892	0.81775	0.7617	0.79223	6.0736	2	2	2	2	0.79056	1.26493
SKIV2L	Q15477;F5H7B0;B4E0B4;H7C5N0;F8WDE8;H7C4L3	0.97616	0.81809	0.78124	0.77277	84.328	7	13	6	5	0.7907	1.2647
HDGFRP2	Q7Z4V5-2;Q7Z4V5;K7EQZ6;Q7Z4V5-3;M0R0J3;K7ERN8;K7ERA4;K7EIG6;K7EQT0	0.95804	0.81017	0.77716	0.78482	136.22	8	9	7	9	0.790717	1.26468
PPP2R1A	P30153;F5H3X9;B3KQV6;C9J9C1;E9PH38;E9PPI5;E9PNM7;E9PHZ6	1.0726	0.80606	0.77805	0.78836	323.31	18	23	19	20	0.790823	1.2645
SRSF7	C9JAB2;Q16629-3;Q16629-2;Q16629-4;Q16629	0.88559	0.80376	0.79632	0.77295	51.744	4	4	4	3	0.79101	1.26421
DNAJC21	Q5F1R6;Q5F1R6-3;Q5F1R6-2	1.0422	0.78848	0.84797	0.73769	64.786	3	3	4	5	0.79138	1.26362
SPAST	Q9UBP0-3;Q9UBP0;Q9UBP0-4;Q9UBP0-2	0.91741	0.69291	0.88321	0.79961	22.664	4	3	4	4	0.79191	1.26277
C8orf33	Q9H7E9;Q9H7E9-2	1.2741	0.77793	0.81512	0.78443	143.47	2	5	4	4	0.792493	1.26184
SHCBP1	Q8NEM2	1.4937	0.8968	0.68875	NaN	3.4496	3	3	2	1	0.792775	1.26139
PDLIM5	Q96HC4;E9PBF5;Q96HC4-4;D6RB78;F5H7Y0;F5H0X8;D3YTJ1;Q96HC4-3;Q96HC4-2;H0YBI4;H0Y929;D6RAA1;D6RGG6;Q96HC4-5	1.0866	0.77254	0.80918	0.79728	91.438	9	10	11	14	0.793	1.26103
ASNA1	O43681;K7ERW9	0.98875	0.80395	0.80623	0.77055	124.33	9	9	8	11	0.793577	1.26012
CRKL	P46109	0.97288	0.8055	0.80168	0.77445	191.21	9	9	11	10	0.793877	1.25964
ZBTB21	Q9ULJ3-2;Q9ULJ3;Q5KS07;E7EVF9	0.85585	0.99477	NaN	0.59302	74.564	1	3	1	2	0.793895	1.25961
ARPC1A	Q92747;B4DLQ7;E9PF58	1.0898	0.8063	0.78911	0.78661	178.39	11	13	10	9	0.794007	1.25944
IST1	P53990-2;P53990;P53990-4;P53990-5;H3BMU1;H3BUI0;P53990-3;H3BQF7;J3KR23;F5GXM3;J3QLU7;H3BPP6;H3BRE2	0.90573	NaN	0.76918	0.81947	21.599	3	1	2	2	0.794325	1.25893
RIOK2	Q9BVS4-2;Q9BVS4;H0Y919;H0Y8R4	1.3648	0.78963	0.79703	0.79664	174.31	5	5	4	5	0.794433	1.25876
CTTNBP2NL	Q9P2B4;B1AMN7	1.0712	0.7949	NaN	NaN	8.0532	4	4	1	2	0.7949	1.25802
SPTBN2	O15020;O15020-2	1.0501	0.73454	0.71979	0.93072	58.994	4	4	6	4	0.795017	1.25784
UBE2L3	P68036;P68036-3;P68036-2	0.96982	0.80674	0.79922	0.77978	323.31	7	6	8	8	0.795247	1.25747
F11R	Q9Y624;B7Z941	0.92331	0.69231	0.95944	0.73508	9.2855	3	2	2	3	0.79561	1.2569
MGEA5	O60502;E9PGF9;O60502-2;O60502-3;H7C3X0;B4DYV7	0.87341	0.84279	0.80611	0.73816	257.62	15	19	8	12	0.795687	1.25678
KIF11	P52732	1.0486	0.77293	0.79872	0.81545	323.31	31	29	25	27	0.7957	1.25676
CTSD	P07339;H7C469;C9JH19;F8WD96;H7C1V0;F8W787	1.0548	0.77917	0.78819	0.82011	323.31	15	13	13	14	0.795823	1.25656
UTP23	Q9BRU9;E5RH13;E5RIC4;G3XAM4;E5RGP0;Q9BRU9-2	1.0018	0.79666	NaN	NaN	3.0276	2	3	0	1	0.79666	1.25524
SMARCA4	P51532-5;P51532-2;P51532-3;P51532-4;Q9HBD4;P51532;H0YGM3;K7EP28;F6XDY1;F6UH26;B1ALG1;B1ALG2;F6VDE0	1.0114	0.79948	0.78167	0.80941	278.63	17	22	24	22	0.796853	1.25494
RFC1	P35251-2;P35251;H0Y9P8;H0Y8U4;E0CX09;D6RAD2	0.94627	0.80976	0.81487	0.7663	140.98	11	12	10	11	0.796977	1.25474
ARL3	P36405	0.88438	0.7902	0.80093	0.8029	47.87	4	6	5	5	0.79801	1.25312
CCNT1	O60563;A9XU13	1.0373	0.7364	0.83519	0.8247	37.793	1	2	4	5	0.798763	1.25194
BZW1	Q7L1Q6;Q7L1Q6-4;Q7L1Q6-3;Q7L1Q6-2;C9IZ80;C9JFN4;C9JV57;C9J188;C9JWF5;H0Y503	1.2005	0.80496	0.82104	0.77086	191.23	6	6	6	6	0.798953	1.25164
ACTL6A	O96019;O96019-2;C9JQT2;O94805	0.98004	0.80229	0.78866	0.80597	315.97	12	13	14	12	0.798973	1.25161
NOLC1	Q14978-2;Q14978	1.01	0.79376	0.79388	0.81034	127.85	8	9	11	8	0.799327	1.25105
HECTD3	Q5T447;Q5T447-2	1.0214	0.85505	0.84533	0.69805	15.663	4	7	3	5	0.799477	1.25082
CDK4	P11802;F8VZ51;F8VZZ0;F8VWX7;B4DNF9;F8VYH9;F8VTV8;F8VXD2;F8W1L8;Q96BE9;F8VYY1	1.2501	0.80608	0.80348	0.78938	287.51	11	13	8	9	0.799647	1.25055
USP39	B9A018;Q53GS9;Q53GS9-3;Q53GS9-2;F8WC91;C9JIU2;C9J0X5	0.89058	0.8006	0.80113	0.79728	323.31	17	16	15	14	0.79967	1.25052
CKAP2	E9PD90;Q8WWK9-5;Q8WWK9;Q8WWK9-4;C9J7Y4	1.356	0.77766	0.7572	0.86573	111.08	7	6	7	5	0.800197	1.24969
OPA1	O60313-2;E5KLJ5;O60313;E5KLK1;E5KLJ6;E5KLJ9;H7C141;C9JY58;H7C321;H7C3G2;C9JMB8	0.91569	0.82318	0.79421	0.78393	206.73	25	25	20	20	0.80044	1.24931
MEPCE	Q7L2J0;Q7L2J0-2	1.0189	0.76776	0.86041	0.77343	85.74	7	8	11	9	0.800533	1.24917
CDK12	Q9NYV4-2;Q9NYV4;J3QSD7;Q9NYV4-3;H0YAZ9;E7EUK8;Q96Q40-2;Q96Q40-4;Q96Q40-3;O94921-3;Q96Q40-5;Q96Q40;O94921-2;O94921	0.98095	0.80904	0.79362	0.799	83.747	12	14	12	12	0.800553	1.24914
CFL1	P23528;G3V1A4;E9PK25;E9PP50;E9PQB7;E9PLJ3;E9PS23	0.99735	0.80944	0.7941	0.7983	323.31	11	10	14	11	0.800613	1.24904
GLDC	P23378	0.74541	0.83306	0.84095	0.72855	15.595	1	3	3	5	0.800853	1.24867
DSTN	P60981;F6RFD5;P60981-2	1.0256	0.80063	0.75603	0.84683	94.004	7	6	7	4	0.801163	1.24818
TPD52	P55327-2;P55327-4;P55327;P55327-7;P55327-5;P55327-6;P55327-3;E5RFR7;H0YC44;P55327-8;E5RK35	0.88918	0.79204	0.79778	0.81489	163.33	6	5	6	6	0.80157	1.24755
POM121C	A8CG34;A8CG34-2;A6NF01;C9JER0;C9J370;Q6PJE2-5;Q6PJE2;A8MY32;C9JFL1	1.1411	0.85772	0.76921	0.77819	96.372	7	8	7	6	0.801707	1.24734
UBXN7	O94888;C9JAT7;F5GYB1;F8WB69;C9JD50;H7BYF4	0.87778	0.81519	0.76033	0.83141	323.31	14	13	10	10	0.80231	1.2464
MAP1S	B4DH53;Q66K74;M0QY41;M0R1M7;M0QZ50;M0R1J2	1.001	0.81195	0.80094	0.79418	109.03	12	12	7	8	0.802357	1.24633
SERBP1	Q8NC51-3;Q8NC51-4	0.87628	0.81412	0.78077	0.81257	174.27	1	1	1	1	0.802487	1.24613
SBNO1	A3KN83-3;A3KN83-2;A3KN83;A3KN83-4;K7ES28;Q9Y2G9-3;Q9Y2G9	1.0296	0.79601	0.91028	0.70146	60.367	8	10	8	7	0.802583	1.24598
ARIH1	Q9Y4X5;H3BNB9;H3BSK4	1.0368	0.83064	0.80379	0.7758	287.4	9	9	8	8	0.80341	1.24469
WBP11	F5H721;Q9Y2W2;F5H5G4;F5GXS9	0.9748	0.79102	0.80334	0.81649	105.97	8	7	8	10	0.803617	1.24437
SPAG9	O60271-4;O60271-2;O60271-9;O60271-5;H0YBS5;H0YBE9;H0Y981;E9PFH7;Q9UPT6;Q9UPT6-2	0.87739	0.80592	0.80423	0.80096	323.31	24	25	25	26	0.803703	1.24424
SBDS	Q9Y3A5;F8WE72	1.0744	0.81558	0.78447	0.81226	56.44	8	8	10	10	0.804103	1.24362
BRD2	P25440;P25440-2;Q658Y7;U3KQA6;E9PIQ3;H0YDJ7;E9PKQ9;U3KPW0;REV__Q658Y7;REV__P25440;REV__P25440-2	0.92349	0.82894	0.72397	0.86091	146.39	13	13	13	13	0.804607	1.24284
OTULIN	Q96BN8;H0Y9T0	0.87599	0.80572	NaN	NaN	6.5855	2	2	1	1	0.80572	1.24113
MKI67	P46013;P46013-2	0.88096	0.8339	0.81367	0.77005	26.671	7	9	7	9	0.805873	1.24089
LSM14A	B4DTG6;Q8ND56-2;Q8ND56;K7EMZ9;I3L4Q1	1.0007	0.81728	0.7852	0.81544	74.409	7	8	8	8	0.805973	1.24074
ABLIM1	J3QSX6;Q5JVV3;F8W8M4;Q5T6N4;O14639-4;O14639-3;O14639-5;O14639-2;O14639;Q5T6N2;H0Y7N6;F6XFR5	0.88291	0.9244	NaN	0.68782	10.576	4	5	0	2	0.80611	1.24053
TXNDC9	Q8TB70;O14530;F8WCJ3;B8ZZX4;F8WBV5;G3XAJ4	1.2244	0.74802	0.88493	0.78597	15.502	2	3	5	3	0.806307	1.24022
ATXN2L	Q8WWM7-6;Q8WWM7-8;Q8WWM7-5;Q8WWM7-4;Q8WWM7-9;Q8WWM7-2;Q8WWM7;Q8WWM7-3;H3BUF6;Q8WWM7-7;H3BSK9;H3BSQ5;H3BUE3	1.0466	0.77911	0.85095	0.78958	251.01	16	14	13	13	0.806547	1.23985
MARCKS	P29966	0.89724	0.83003	0.80144	0.7885	323.31	10	11	11	10	0.806657	1.23968
GPX4	P36969-2;P36969;K7ENB4;K7EKX7;K7EJ20	1.0749	0.85501	0.7897	0.77568	55.988	7	5	6	5	0.806797	1.23947
DNAJC5	Q9H3Z4;Q9H3Z4-2	0.98905	NaN	0.80706	NaN	30.574	2	2	3	2	0.80706	1.23907
KNSTRN	Q9Y448;Q9Y448-2;H0YM11;Q9Y448-3;H0YKF8;H0YLA7	1.1382	0.92538	0.68894	NaN	3.5163	4	2	2	1	0.80716	1.23891
UTP18	Q9Y5J1;J3QRG0;J3QLD6;J3QR85	1.2065	0.8236	0.77035	0.82779	173.96	8	11	9	7	0.807247	1.23878
CORO7;hCG_1787779;CORO7-PAM16	P57737;P57737-3;P57737-4;P57737-2;B3KSY4;I3L167;E7EP81;I3L2Y6;I3L1M1;I3NI06;I3L212;I3L1G9;I3L359;I3L351;I3L0X8;I3L442	0.98131	0.81134	0.83125	0.78041	280.67	10	13	14	12	0.807667	1.23813
TRAF2	Q12933-4;Q12933-3;Q12933;Q12933-2;B1AMX9	0.83767	0.75426	NaN	0.86201	19.763	3	5	1	2	0.808135	1.23742
TBCD	J3KR97;Q9BTW9;Q9BTW9-5;Q9BTW9-2;I3L120	0.85214	0.82485	0.81242	0.78859	167.58	18	18	14	12	0.80862	1.23667
PCMT1	H7BY58;P22061;P22061-2;J3KP72;B7Z972;C9J0F2;F8WDT3;F8WAV5;F8WAX2;H7C4X2	0.87633	0.82335	0.78757	0.81501	323.31	11	10	12	12	0.808643	1.23664
RBBP6	Q7Z6E9-2;Q7Z6E9;Q7Z6E9-4;H3BUN0;I3L3Y2;Q7Z6E9-3	0.94343	0.76886	0.69395	0.96373	41.98	8	8	8	6	0.808847	1.23633
KIF22	H3BRB3;Q14807-2;Q14807;H3BTH5;E7EUJ5	0.85869	0.8042	0.82723	0.79574	15.27	4	6	4	5	0.809057	1.23601
NOSIP	Q9Y314;M0R3B2;M0R1K2;M0QX85;M0R1T7	1.2892	0.80237	0.79384	0.83119	165.39	10	9	12	12	0.809133	1.23589
CCDC50	Q8IVM0;Q8IVM0-2	1.0093	0.88171	0.6755	0.8706	7.5323	2	4	3	6	0.80927	1.23568
PI4K2A	Q9BTU6;E9PAM4	0.95078	0.83974	0.80779	0.78177	20.402	5	8	3	7	0.809767	1.23492
TP53BP2	Q13625;Q13625-3;Q13625-2;B7Z2E9;H7C5L8;Q96KQ4	1.1456	0.76356	0.87268	0.79453	44.496	8	11	10	12	0.810257	1.23418
SSU72	Q9NP77;Q9NP77-2	1.0738	0.93411	0.7129	0.78513	15.587	3	3	3	4	0.810713	1.23348
GTF3C2	Q8WUA4;Q8WUA4-2;H0Y4Q6;H7C318;H7C3X9;H7C1A9;C9JNH7	0.96625	0.83695	0.79329	0.80227	148.12	13	15	9	12	0.810837	1.23329
PELP1	Q8IZL8;I3L3A8;E7EV54;I3L445	0.96606	0.81793	0.77695	0.83787	194.96	9	8	7	8	0.810917	1.23317
NPLOC4	Q8TAT6;Q8TAT6-2;B4DG89;I3L4U9;I3L3I1;I3L283;I3L281	0.9305	0.80999	0.78365	0.84213	160.92	17	16	14	11	0.811923	1.23164
LSM12	K7ELG9;Q3MHD2;Q3MHD2-2	1.1194	0.80164	0.79311	0.84219	131.12	3	4	3	4	0.812313	1.23105
MAPK1	P28482;P28482-2	1.0938	0.79743	0.81407	0.82715	172.34	10	11	11	10	0.812883	1.23019
CCDC94	Q9BW85;M0R2S3	1.0622	0.85423	0.8274	0.75721	57.935	5	5	7	8	0.812947	1.23009
AAGAB	Q6PD74;B4DG44;H0YL49	1.3196	0.82413	0.79644	0.82039	120.28	3	4	3	3	0.813653	1.22902
BAG3	O95817;C9JFK9	1.0216	0.87485	0.78661	0.78	59.072	3	4	8	8	0.81382	1.22877
FNBP1L	S4R347;Q5T0N5-3;Q5T0N5-4;Q5T0N5-2;Q5T0N5-5;Q5T0N5;J3QSS4	0.9096	0.86054	0.76787	NaN	20.38	1	1	3	1	0.814205	1.22819
TCOF1	Q13428-3;E9PHK9;Q13428-8;Q13428;Q13428-4;Q13428-2	0.89633	0.79055	0.82217	0.82991	280.39	19	20	21	21	0.81421	1.22818
GAK	O14976;E9PGR2;D6RAW3;H0Y8H5;D6RC24;D6RF16;D6RAQ7;D6RE78	1.0492	0.94554	0.80955	0.68804	90.272	8	13	10	7	0.814377	1.22793
BCLAF1	Q9NYF8-2;Q9NYF8;E9PK91;Q9NYF8-4;Q9NYF8-3;E9PK09;E9PQN2;E9PKI6;E9PJA7;B0AZU3;H0YF14;H0YF00;H0YF63	0.96542	0.85188	0.78529	0.80816	57.778	5	6	7	7	0.81511	1.22683
EPN1	Q9Y6I3-3;Q9Y6I3;Q9Y6I3-1;D6R907;D6RBI9;D6RBR6;D6RFG3;D6REL6;I6L9I8;Q9H201-2;Q9H201	0.94569	0.74371	0.75647	0.94699	113.45	4	6	5	4	0.815723	1.22591
PDE6H;MYL6	F8W1R7;J3KND3;G8JLA2;G3V1V0;B7Z6Z4;P60660-2;P60660;F8VPF3;G3V1Y7;F8VZU9;F8W180;H0YI43;F8W1I5;P14649;F8VXL3	0.79533	0.70963	0.86952	0.8692	41.608	5	5	6	4	0.816117	1.22532
SGTA	O43765;K7EMD6;K7ERW5	1.1288	0.85385	0.78371	0.81083	65.136	7	7	7	8	0.81613	1.22529
SKP1	E5RJR5;P63208;E5RGM3;E7ERH2;F8W8N3;P63208-2	1.1176	0.82906	NaN	0.80321	18.3	1	2	1	3	0.816135	1.22529
LYPLA1	E5RGR0;O75608-2;O75608;E5RJ48;E5RI35	0.96122	0.86037	0.79561	0.79302	117.28	4	5	5	5	0.816333	1.22499
SART3	Q15020;B7ZKM0;F8VV04;Q15020-2;H0YHU8;F8VVK9;F8VZM2;F8W667	0.92598	0.83124	0.79535	0.82301	209.24	20	21	18	17	0.816533	1.22469
LARP4B	Q92615;H0Y4V9;H0Y641;B5MCU2	1.0339	0.84211	0.7751	0.83395	123.05	11	7	6	7	0.817053	1.22391
ANKRD17	H0YM23;E7EUV3;O75179-2;O75179;O75179-6;O75179-4;H0YLQ3;O75179-3;O75179-5	1.2354	0.83708	0.77452	0.83958	161	22	23	21	15	0.81706	1.2239
KPNA2	P52292;J3QLL0;J3KS65;J3QL07	1.4455	0.8092	0.83767	0.80576	323.31	22	22	18	17	0.817543	1.22318
CD2BP2	O95400	1.134	0.85098	0.83459	0.768	152.48	8	10	7	9	0.817857	1.22271
ATP6V1A	P38606;B7Z1R5;C9JVW8;C9JA17	1.0094	0.80951	0.81876	0.82557	323.31	23	24	23	24	0.817947	1.22257
ZC3H4	Q9UPT8;M0QY97	0.82535	0.78297	0.81375	0.85733	91.535	3	4	5	9	0.818017	1.22247
EIF4A1	P60842;J3KT12;P60842-2;J3QS69;J3KTB5;J3QL43;J3KSZ0;J3QLN6;J3KS25;J3KTN0;J3QKZ9;B4E102;J3KS93;J3KT04;J3QQP0;J3QL52	1.2999	0.82341	0.81353	0.81746	323.31	23	23	24	21	0.818133	1.22229
RBM15	Q96T37-2;Q96T37-3;Q96T37	0.85859	0.84138	0.80625	0.80818	77.153	6	9	8	8	0.818603	1.22159
IMPA1	P29218;P29218-3;H0YBL1;E5RIP7;E5RG13;E5RI82;E5RGY4;P29218-2;E5RG94;E5RHE9;E5RIF4	0.98715	0.82692	0.79946	0.8306	51.712	4	6	4	5	0.818993	1.22101
PHF23	B3KVH8;Q9BUL5;I3L0Y2;I3L1N0;Q9BUL5-2;B4DLK6;I3L0X3;I3L2W6;I3L410	1.0809	0.89532	0.74331	NaN	8.3574	2	2	2	1	0.819315	1.22053
HSPA1A	P08107;P08107-2;E7EP94	0.92063	0.82153	0.82027	0.81631	323.31	33	35	31	31	0.81937	1.22045
SASS6	Q6UVJ0;F5GXY5	1.0014	0.65133	0.89641	0.91104	22.433	3	3	3	4	0.819593	1.22012
FDPS	P14324-2;P14324	0.88685	0.79056	0.82472	0.8445	121.49	2	8	6	3	0.819927	1.21962
ANP32E	Q9BTT0-3;Q9BTT0;E9PPH5;Q5TB19;E9PLC4;Q9BTT0-2	0.81825	0.81997	NaN	NaN	21.768	3	3	2	1	0.81997	1.21956
NUBP1	P53384-2;P53384;I3L531	0.85923	0.80555	0.83808	0.81704	16.806	3	4	4	5	0.820223	1.21918
TRIM33	Q9UPN9;Q9UPN9-2;E7EN20	1.0928	0.84681	0.75004	0.86404	80.224	15	13	10	9	0.820297	1.21907
	Q15366-3;B4DLC0;E9PFP8;P57721-5;P57721-4;P57721	1.125	0.82281	0.81821	0.82061	323.31	10	9	9	9	0.820543	1.2187
APPL1	Q9UKG1;C9JAB0;C9K0C4	0.99371	0.82043	0.85037	0.79129	123.92	9	8	11	11	0.820697	1.21848
DGCR8	Q8WYQ5-3;Q8WYQ5;Q8WYQ5-2;C9JSD5	1.4745	0.91584	NaN	0.72582	8.9048	3	4	1	2	0.82083	1.21828
FBL	P22087;M0R299;M0QXL5;M0R2Q4;M0R0P1;M0R2U2;M0R1H0;M0R2B0	1.2323	0.8557	0.77571	0.83116	74.311	6	7	6	7	0.820857	1.21824
KIF20B	C9J6W2;Q96Q89-4;Q96Q89-3;Q96Q89;Q96Q89-2	1.2847	0.98696	0.71627	0.75968	8.3081	2	4	5	4	0.82097	1.21807
TAOK1	Q7L7X3;Q7L7X3-3;Q7L7X3-2;J3QS76	0.97766	0.79389	0.81085	0.85876	12.606	3	6	3	4	0.821167	1.21778
SCAF4	O95104-3;O95104;O95104-2	0.98319	0.84347	0.7494	0.87066	27.241	4	5	6	4	0.821177	1.21776
NIPBL	Q6KC79-2;Q6KC79;Q6KC79-3	0.91673	0.75693	0.957	0.74983	2.0081	2	4	2	2	0.821253	1.21765
LONP1	K7EJE8;K7EKE6;Q8N8K8;P36776;F5GZ27;K7EQF8;K7ER56	0.83155	0.84988	0.80515	0.80885	323.31	26	29	28	25	0.821293	1.21759
KIF15	D6RCT7;Q9NS87-4;Q9NS87-2;Q9NS87;C9JKA9	1.3491	0.82142	NaN	NaN	17.791	2	2	1	1	0.82142	1.2174
RALBP1	Q15311;J3QLT3;E7ENF8	0.96633	0.82146	NaN	NaN	2.1276	2	2	1	1	0.82146	1.21734
BLVRA	P53004;C9J1E1	0.91544	0.86189	0.79586	0.8082	230.21	8	7	5	4	0.821983	1.21657
STK24	B4DR80;Q9Y6E0-2;Q9Y6E0;H0Y630;Q5JV98	1.0914	0.85907	0.82341	0.78503	49.889	4	4	4	4	0.822503	1.2158
OTUB1	F5GYN4;J3KR44;Q96FW1;F5H6Q1;F5GYJ8;F5H3F0;Q96FW1-2	0.99942	0.85536	0.84085	0.77356	97.527	5	6	5	6	0.823257	1.21469
RFC4	P35249;C9JZI1;C9J8M3;C9JTT7;C9JXZ7;H7C1P0;C9JGY5;F8WE44	0.82769	0.84029	0.77952	0.85108	86.541	8	10	7	10	0.82363	1.21414
GGA3	B7Z456;Q9NZ52-4;Q9NZ52-2;Q9NZ52;J3KSS7;Q9NZ52-3;J3KSG3;J3QS87;J3KS27;J3QRK7	0.7669	0.75337	0.7522	0.96543	13.522	4	5	2	3	0.823667	1.21408
CUL3	Q13618-2;Q13618;Q13618-3;H7C1L6;H7C399	1.0331	0.76344	0.84439	0.86383	170.38	13	14	15	17	0.823887	1.21376
VPS35	Q96QK1;I3L4P4	1.0206	0.82767	0.80108	0.84336	99.81	14	14	11	9	0.824037	1.21354
EML2	K7EIK7;O95834;O95834-2;O95834-3;C9JRL6;K7EKG3;K7EII6;K7ERR9;K7ELI8;K7ERY9;K7EKU5	0.74303	0.6613	0.85068	0.96133	6.2	4	3	2	4	0.824437	1.21295
RNF25	Q96BH1	1.114	0.82456	NaN	NaN	4.8305	2	2	0	1	0.82456	1.21277
SLC1A5	Q15758;M0QXM4;Q15758-3;Q15758-2;M0QX44;M0R144	1.0551	0.8684	0.79877	0.80668	323.31	9	10	9	7	0.824617	1.21268
SHPK	Q9UHJ6	0.96132	0.85	0.7994	0.82473	158.77	6	10	5	8	0.82471	1.21255
ARHGAP35	Q9NRY4	0.93803	1.0289	NaN	0.62064	10.397	5	5	0	1	0.82477	1.21246
MAP7	Q14244-3;Q14244-6;Q14244;Q14244-7;Q14244-5;Q14244-2;Q14244-4	0.95894	0.91338	0.80084	0.76048	26.163	4	6	4	4	0.8249	1.21227
HBS1L	Q9Y450;Q9Y450-4;J3QT46;B7Z524;B7Z1K2;E9PHZ9;H0YES5;E9PS53	0.92306	0.82873	0.83397	0.81427	323.31	20	21	20	20	0.825657	1.21116
DDX6	P26196	1.15	0.83991	0.81311	0.82442	323.31	19	18	19	21	0.825813	1.21093
PTDSS1	B4DE85;Q9BUQ5;P48651	0.72591	0.92215	0.8075	0.74882	12.727	3	3	3	3	0.826157	1.21042
KDM3A	Q9Y4C1;F5H070;F8WE62;C9J7Q7;C9JC73	1.2807	0.637	0.84739	0.99792	8.2059	3	5	3	3	0.827437	1.20855
RPLP2	P05387;H0YDD8	1.1572	0.8207	0.82378	0.83847	323.31	6	6	5	5	0.82765	1.20824
PRDX2	P32119;A6NIW5;P32119-2	0.87901	0.81482	0.82647	0.84172	323.31	12	12	13	12	0.82767	1.20821
WDR5	P61964	0.86	0.85889	0.88589	0.73831	231.47	7	9	11	11	0.827697	1.20817
PHF6	Q8IWS0;Q8IWS0-3;Q5JRC6;B4E0G4;Q8IWS0-4;Q8IWS0-2	0.98813	0.81532	0.81187	0.85758	97.132	8	8	11	10	0.828257	1.20736
SNX12	Q9UMY4-2;Q9UMY4;Q9UMY4-3	0.88755	0.70982	0.93374	0.84129	4.6766	2	3	1	2	0.828283	1.20732
UBE2D2	P62837	0.9667	0.8662	0.78846	0.83038	113.47	3	3	3	3	0.828347	1.20722
ENSA	A6NMQ3;C9JUF4;Q5T5H1;O43768-2;O43768;O43768-9;O43768-3;O43768-4;O43768-6;O43768-5;O43768-7;O43768-8;H3BQ52;H3BTD3;H3BMD8;P56211-2;P56211	0.95673	0.86205	0.80514	0.81972	119.56	3	5	8	7	0.82897	1.20632
NDC80	O14777	1.1121	0.70167	0.99637	0.79292	18.106	5	6	4	4	0.83032	1.20435
TFG	Q92734-2;Q92734;C9JJP5;C9JUE0;C9JTY3	0.95075	0.85141	0.83069	0.81104	323.31	9	10	10	10	0.831047	1.2033
TJP1	G5E9E7;G3V1L9;Q07157-2;Q07157;H0Y3R8;H0YKB1;H0YLT6	1.1891	0.81538	0.86628	0.81193	67.387	8	9	8	7	0.831197	1.20308
HNRNPH3	P31942-2;P31942;P31942-3;B4DHY1;P31942-4;P31942-6;P31942-5	0.85627	0.83356	0.77199	0.88852	91.528	3	3	5	5	0.831357	1.20285
KDM3B	Q7LBC6;Q7LBC6-2;F5H275;Q7LBC6-3;H0Y9V5	0.86517	0.84862	0.84263	0.8033	171.23	16	13	14	12	0.831517	1.20262
BTAF1	O14981;B4E0W6	1.1147	0.82704	0.86468	0.80292	47.136	13	14	11	7	0.831547	1.20258
WIBG	Q9BRP8-2;Q9BRP8	0.89009	0.68717	0.92764	0.88018	121.28	4	3	6	5	0.831663	1.20241
MFN1	Q8IWA4;Q8IWA4-3;Q8IWA4-2;C9JXQ1;H7C5H5	0.95163	0.87434	0.78912	NaN	11.543	2	5	2	2	0.83173	1.20231
SLC38A1	F8VX04;Q9H2H9	0.97502	0.78687	NaN	0.87697	21.181	3	1	1	2	0.83192	1.20204
C11orf54	E9PQS1;Q9H0W9-2;Q9H0W9;E9PPB5;E9PJU8;Q9H0W9-4;Q9H0W9-3;E9PR95;E9PSC3;E9PLC5;E9PLB3;E9PIP1	0.94959	0.82023	0.9249	0.75108	15.869	2	2	2	3	0.83207	1.20182
FLOT1	O75955;B4DVY7;A2AB09;A2AB13;A2AB12;A2AB10;A2AB11	1.0147	0.90314	0.79823	0.79485	12.547	2	3	2	2	0.832073	1.20182
RAD51AP1	Q96B01-2;Q96B01;F5H1Y0;H0YGT5;Q96B01-3;B4DUS5;H0YFK6;F5H4V6;F5H031;F5H710	1.1435	0.86464	0.80062	NaN	5.3007	2	3	2	1	0.83263	1.20101
TKT	P29401;P29401-2;B4E022;E9PFF2;F8W888;F8WAX4	0.9651	0.84625	0.82394	0.82841	323.31	23	24	22	21	0.832867	1.20067
STAMBP	O95630;C9JK83;F5H5B9;C9JZ93;C9JEK5	0.94333	0.89207	0.82207	0.78477	30.274	5	6	5	5	0.83297	1.20052
ACTBL2	Q562R1	0.92994	0.83068	0.84301	0.82542	6.5686	2	2	1	1	0.833037	1.20043
FAM192A;NIP30	H3BQQ6;H3BTI2;H3BTP8;H3BSY6;H3BP64;H3BMX9;Q9GZU8;Q6P4H7;H3BSF0;H3BPH9;H3BPF9;H3BU93	0.82882	0.79399	0.81761	0.88793	38.528	1	1	2	4	0.833177	1.20023
HEBP2	Q9Y5Z4;Q9Y5Z4-2;Q5THN1	0.81927	0.80201	0.81325	0.88712	90.033	4	5	5	6	0.834127	1.19886
MED15	F5GZU5;G3V1P5;Q96RN5-3;Q96RN5-2;Q96RN5	1.055	0.81172	0.79457	0.89692	27.22	2	3	4	4	0.834403	1.19846
HSPH1	Q92598;Q92598-2;Q92598-3;B4DYH1;B4DY72;R4GN69;Q5TBM3	1.1809	0.83051	0.84261	0.83033	323.31	27	29	33	35	0.834483	1.19835
PPP2CA	P67775;P67775-2;E5RHC1;E5RFI3;E5RHP4;E7ESG8;H0YBN9;H3BV22;E5RI56	1.2304	0.86322	0.80466	0.83583	323.31	6	11	10	8	0.83457	1.19822
WTAP	Q15007;Q15007-2	1.066	0.75359	0.75631	0.99381	27.616	3	3	4	3	0.83457	1.19822
SAFB	Q15424;Q15424-4;Q15424-3;Q15424-2;F5GZU3;B7Z2F6;K7ES42;K7EII0	0.93454	0.8557	0.81956	0.83002	185.03	10	13	12	13	0.835093	1.19747
GTF2E2	P29084;E5RH41;E5RIW4;E5RK24	0.94558	0.82178	0.82294	0.86107	50.463	4	5	4	6	0.835263	1.19723
TONSL	Q96HA7;Q96HA7-2	0.66849	0.83636	0.81919	0.85047	19.219	4	5	2	4	0.83534	1.19712
TSC2	H3BMQ0;B4DIL8;P49815-6;P49815-5;P49815-3;P49815-2;P49815-4;P49815;H3BQK4	1.0324	0.78646	0.9958	0.72401	18.562	3	4	2	3	0.835423	1.197
EIF5A;EIF5AL1	P63241;I3L397;I3L504;P63241-2;Q6IS14;F8WCJ1;C9J7B5	0.94919	0.85461	0.82857	0.82323	323.31	10	11	13	11	0.83547	1.19693
RAD21	O60216;E5RFZ5;E5RI01;E5RG18;E5RFV8;E5RIN7;E5RJW1;E5RJK5;Q9H4I0	1.1242	0.89087	0.91126	0.705	51.378	7	8	6	12	0.83571	1.19659
EFTUD2	Q15029-2;Q15029;K7EJ81;K7EP67;K7EJ74;K7EIT3;K7EIV5	1.0672	0.83941	0.84461	0.82432	323.31	34	42	37	34	0.836113	1.19601
PAXBP1	Q9Y5B6;Q9Y5B6-2;Q9Y5B6-4;Q9Y5B6-3	1.1067	0.80422	0.8748	0.83018	9.4982	3	5	4	5	0.8364	1.1956
CLASP2	E3W994;F5H604;J3KR49;E7ERI8;E7EW49;O75122;E9PBA6;F5H3X0;B3KR06;E7ENG2;O75122-2;D6RBU8;C9J668;H7C5M8;H7C4X8	0.92851	0.83597	0.83194	0.84423	240.69	16	16	18	13	0.83738	1.1942
TPI1	P60174-1;P60174;P60174-4;U3KPZ0;U3KQF3;U3KPS5	0.94241	0.83612	0.83235	0.84384	323.31	15	16	14	14	0.837437	1.19412
POLDIP3	Q9BY77;Q9BY77-2;B4DMM2;F8WCX5;Q6R954;F8WEE2	0.91751	0.83849	0.84822	0.82577	207.35	10	10	11	10	0.837493	1.19404
AACS	Q86V21;Q86V21-2;F5GWW7;F8W8B5;Q86V21-3;F5H6X9;F5H4V2;F5H3E3;F5H790;E7EW25	1.0797	0.83752	NaN	NaN	9.4405	2	5	0	0	0.83752	1.194
EMG1	Q92979	0.97841	0.82659	0.83161	0.8547	75.923	5	7	5	6	0.837633	1.19384
KATNB1	Q9BVA0;H3BTU7;H3BPK1;H3BT67	0.66392	0.88487	0.83624	0.79235	8.2177	5	3	3	3	0.83782	1.19357
RABL6	Q3YEC7;Q3YEC7-2;G8JLF3;G3V154;F2Z2T0;Q3YEC7-3;Q3YEC7-4;Q3YEC7-6;B1AMX5;Q3YEC7-5;H0Y4Z8	0.88857	0.79475	0.86491	0.85404	135.64	9	9	10	8	0.8379	1.19346
MLLT4	A8MQ02;J3KN01;P55196;P55196-5;Q5TIG5;P55196-6;H0Y8L4;H0YA98;H0Y948;H0Y8U8	0.91465	0.82805	0.8472	0.84027	260.58	24	26	23	22	0.838507	1.1926
DCAF7	P61962;E9PCY4;B4E039	1.1166	0.8364	0.84984	0.82932	112.97	7	8	8	10	0.83852	1.19258
ETF1	P62495;B7Z7P8;Q96CG1;I3L492;D6RJE8;D6RCB3	1.1101	0.8354	0.84272	0.83801	323.31	16	19	19	19	0.83871	1.19231
CLTA	P09496-2;F8WF69;P09496-4;P09496-3;P09496;P09496-5;C9J8P9	0.91787	0.83044	0.87626	0.80948	117.61	4	3	3	3	0.838727	1.19228
SPTAN1	Q13813-3;Q13813;A6NG51;Q13813-2	1.011	0.81284	0.85465	0.84895	323.31	59	60	63	70	0.838813	1.19216
DSCR3	A8MTY9;B7Z6B1;O14972;A8MY26;B7Z606;E7EWN9	0.90156	0.90939	0.86032	0.74681	58.792	3	4	2	3	0.83884	1.19212
SHC1	P29353-3;P29353-2;P29353-7;P29353;P29353-6;P29353-5;Q5T188;Q5T182;Q5T187;Q5T181	0.88939	0.89927	0.72934	0.88962	104.2	3	4	3	4	0.83941	1.19131
AKAP13	Q12802-4;Q12802;Q12802-2;H0YMW2;A8MYJ1;Q12802-5	1.0078	0.73986	0.9439	0.83696	12.944	4	5	4	4	0.84024	1.19014
UBR5	J3KMW7;O95071;E7EMW7;E7ET84;E5RFK7;H0YBB4;H0YAV7	0.95482	0.85373	0.82487	0.84321	134.41	24	26	16	17	0.840603	1.18962
ARHGDIA	P52565;J3KTF8;J3KRE2;P52565-2;J3KRY1;J3KS60	0.94717	0.83701	0.84812	0.83668	323.31	11	9	6	6	0.840603	1.18962
RNMT	O43148;O43148-2;K7EP06;F5H2D9;K7EPP5;K7ERH6	0.94939	0.7559	0.92635	0.83965	66.71	6	9	5	8	0.840633	1.18958
GCC2	Q8IWJ2;B8ZZW2	1.3307	0.87824	NaN	0.80329	9.6515	4	2	1	2	0.840765	1.18939
FLNA	P21333-2;P21333;Q5HY54;E9PHF0;F8WE98;H0Y5C6;H0Y5F3;H7C2E7	1.0751	0.8443	0.83874	0.83994	323.31	75	76	75	76	0.840993	1.18907
DACH1	Q9UI36-2;Q9UI36;Q9UI36-4;Q9UI36-3;D6REJ4;D6RFG7;Q96NX9-2;Q96NX9	1.0568	0.83149	0.86383	0.82796	37.465	4	4	4	5	0.841093	1.18893
CPD	O75976;O75976-2;J3QQJ4;J3QRJ9	1.0837	0.86993	0.84122	0.81337	96.343	14	17	9	12	0.841507	1.18834
NUFIP2	Q7Z417;A1L3A6	1.1958	0.80499	0.87638	0.84387	144.35	10	7	13	13	0.841747	1.18801
UBE2Z	Q9H832;Q9H832-2;H0Y9X8;I3L4C5;D6RB11;I3L286	1.0838	0.85591	0.84454	0.82505	32.12	5	8	3	6	0.841833	1.18788
FRG1	Q14331;E9PRR7;Q9BZ01;H0YEZ2;F5H5R5	0.97236	0.83378	0.8298	0.86249	64.268	4	4	3	4	0.842023	1.18762
SRPK2	P78362;P78362-2;H7C5L6;C9J2M4;C9JWF7;A8MPP7;A8MPY5;E7ETV6;Q9UPE1-2;Q9UPE1-3;Q9UPE1-4;Q9UPE1;H7C2I2;F8WBW4	0.96981	0.74707	0.86053	0.91906	34.421	5	8	4	7	0.84222	1.18734
PMPCA	Q10713;B4DKL3;Q5SXN0;Q5SXN9	0.95211	0.84313	0.84847	0.83511	233.13	11	11	10	10	0.842237	1.18731
CSNK2A1;CSNK2A3	E7EU96;P68400;Q8NEV1;P68400-2	1.0743	0.81964	0.85227	0.85487	173.18	11	9	11	12	0.84226	1.18728
SETD2	Q9BYW2;Q9BYW2-3;Q9BYW2-2;C9JG86;H7C3H4;H7BZ93;H7BXT4	0.9263	0.99753	NaN	0.687	4.046	3	4	1	2	0.842265	1.18727
MICU1	H9KVB8;F6XEV2;Q9BPX6-2;Q9BPX6;Q9BPX6-3;E9PQV6;Q9BPX6-5;Q9BPX6-4;S4R3W3;S4R3D7	0.88906	0.84239	NaN	NaN	6.4761	3	2	1	0	0.84239	1.1871
MTPN	P58546;C9JL85	1.0371	0.8835	0.78435	0.86056	48.985	1	4	2	2	0.842803	1.18652
ADD1	E7EV99;E7ENY0;P35611-2;A2A3N8;P35611;P35611-3;Q86XM2;H0Y9H2;D6RF25;D6RJE2;D6RAH3;H0YFD8;H0YG19	0.91919	0.80566	0.82207	0.90076	259.18	14	14	9	11	0.84283	1.18648
WDR70	Q9NW82;D6RIW8	1.508	0.89219	0.7638	0.87296	18.247	2	4	6	8	0.842983	1.18626
TSR1	Q2NL82;I3L1Q5	1.166	0.84133	0.86196	0.8259	203.79	14	13	14	14	0.843063	1.18615
DHX38	Q92620;B4DVG8;H3BV01;J3KRT1;H3BMS7	0.96763	0.85845	0.82027	0.85084	54.022	10	11	8	6	0.843187	1.18598
ACAT2	Q9BWD1;B7Z233	0.95233	0.85712	0.85124	0.8214	323.31	11	12	11	11	0.843253	1.18588
DDAH1	O94760;B4DYP1;B4DGT0;O94760-2	0.99919	0.82243	0.81721	0.89056	22.082	2	5	5	4	0.8434	1.18568
CMTR1	Q8N1G2;H0YCQ1;H0Y4T0;Q5T7F8;Q5T7F5	0.93024	0.82297	0.84794	0.86101	58.155	9	9	10	12	0.843973	1.18487
CCDC86	Q9H6F5;H0YG79	0.96633	0.84429	NaN	NaN	5.5781	2	2	0	1	0.84429	1.18443
CHM	B4DRL9;P24386	0.94042	0.80934	0.82552	0.89898	7.7024	3	4	2	4	0.844613	1.18397
SAP30BP	J3QQJ0;Q9UHR5-2;Q9UHR5;J3QLH3;J3QLM2;J3KS14;F5H478;J3KRU5	1.0842	0.84846	0.86616	0.82039	89.971	5	5	5	5	0.845003	1.18343
BCR	P11274-2;P11274;H0Y554;A9UF05;I3L1U8;I3L2P5	0.97487	0.82347	0.84578	0.86654	6.7051	4	6	2	2	0.845263	1.18306
RPLP1	P05386	1.3211	0.90579	0.75837	0.87168	89.732	2	3	2	3	0.84528	1.18304
NUP214	P35658-2;P35658;P35658-4;P35658-3;P35658-5;B7ZAV2;H0YF36;E9PKD2;H0YDS4	0.95123	0.84491	0.84673	0.84468	264.15	21	23	24	26	0.84544	1.18282
GSTO1	P78417;Q5TA02;P78417-3;P78417-2;Q5TA01	0.91112	0.85404	0.83972	0.84282	74.184	10	10	9	9	0.845527	1.18269
SF3B2	Q13435;E9PPJ0;E9PJT3;E9PJ04;H0YCG1;H0YEX5;E9PIL8	0.93319	0.82919	0.86063	0.84699	323.31	28	26	29	26	0.845603	1.18259
WDR11	Q9BZH6;S4R3Z0;S4R3P9	0.78059	0.9189	0.80466	0.81488	48.075	11	11	8	10	0.846147	1.18183
EWSR1	B0QYK0;Q01844-6;Q01844-3;Q01844;Q01844-5;C9JGE3;Q01844-2;F8WC90;Q01844-4	0.97608	0.84462	0.87295	0.82408	323.31	5	5	5	5	0.847217	1.18034
CDC37	Q16543;K7EQA9;K7EL68;K7EIU0;K7EKQ2	0.88589	0.88527	0.83871	0.81824	122.27	5	6	6	6	0.847407	1.18007
MORC2	Q9Y6X9;Q9Y6X9-2;H7C1V1;H7C3M1	0.99931	0.85897	0.68598	0.99762	68.668	5	6	3	4	0.847523	1.17991
SF3A2	Q15428;K7EP23;K7EMT0;K7EKV8	1.0978	0.84984	0.8466	0.84647	156.4	9	7	11	11	0.847637	1.17975
SNRNP200	O75643;C9JAQ9;O75643-2;B4E0P5	0.93681	0.85144	0.84312	0.8491	323.31	83	82	76	68	0.847887	1.1794
SERINC1	Q9NRX5	0.85201	0.84298	0.81956	0.88114	26.716	1	1	1	1	0.847893	1.17939
TYMS	P04818;P04818-2;P04818-3	1.3222	0.84468	0.84229	0.85677	259.95	9	9	10	7	0.847913	1.17937
FXR1	B4DXZ6;P51114;P51114-2;P51114-3;E9PFF5;E7EU85;C9JAJ4;H7C4S4;C9JZE0;C9JY20;C9IZ22;C9J5B4	1.1203	0.85525	0.84886	0.83981	323.31	21	19	20	23	0.847973	1.17928
DCAF8	G3V3G9;Q5TAQ9;Q5TAQ9-2;Q5TAQ8;A6NGE4;P0C7V8	0.85271	0.85617	0.77519	0.91266	6.9977	4	2	2	4	0.848007	1.17924
ACAA1	P09110;C9JDE9;H7C131;P09110-2;B4E072;B4DVF4;F2Z2Q6;F2Z3P7	0.87065	0.839	0.82107	0.88404	129.72	7	6	8	8	0.848037	1.17919
RBM12	Q9NTZ6;A6PVI1;A6PVI0;Q5JX62	1.0649	0.87497	0.82599	0.84394	206.31	14	15	13	13	0.8483	1.17883
NKAP	Q8N5F7	0.90259	0.98202	0.80847	0.75455	7.509	2	1	2	1	0.848347	1.17876
RRP1B	Q14684;Q14684-2	0.91482	0.88588	0.84117	0.81837	323.31	18	18	18	19	0.848473	1.17859
SH3GLB2	B7ZC38;Q9NR46;B7ZC39;Q9NR46-2;F8WFB9	0.80144	0.85037	0.85904	0.83603	21.506	3	2	2	3	0.84848	1.17858
ELL	P55199	1.0372	1.1287	0.69929	0.71817	7.9732	2	2	4	2	0.84872	1.17824
SUMO1	B8ZZN6;P63165;B8ZZJ0;B9A032;B8ZZ67;P63165-2	1.1397	0.82812	0.81597	0.90302	41.023	2	2	5	5	0.849037	1.17781
ESPL1	Q14674;Q14674-2	1.113	0.89127	0.88295	0.773	24.074	3	4	3	2	0.849073	1.17775
TBPL1	P62380;Q7Z6U1;Q7Z6U2;Q7Z6U0	1.165	0.91957	0.75488	0.87278	27.017	2	2	3	2	0.849077	1.17775
PGD	B4DQJ8;P52209;F5H7U0;K7EPF6;K7ELN9	1.0977	0.84304	0.86113	0.84327	323.31	18	21	17	19	0.849147	1.17765
GATAD2B	Q8WXI9	0.91814	0.85926	0.84181	0.84656	167.09	8	9	8	10	0.84921	1.17757
PDAP1	Q13442;F8WBW6	1.0716	0.80222	0.91021	0.83531	79.215	4	3	4	4	0.849247	1.17751
ANKLE2	F5H2H5;Q86XL3;Q86XL3-2;F5H1D4;Q86XL3-3;F5H6J0;F5H417	1.2708	0.88263	0.84012	0.82542	50.029	7	10	7	6	0.84939	1.17732
DST	E7ERU0;E9PHM6;F8W9J4;E7ERU2;E9PEB9;Q03001;J3QTQ0;Q03001-8;F6QMI7;E7ETB9;Q03001-13;H0YC82;Q5T0V7;Q03001-10;Q03001-9;Q6P0N6	0.97007	0.96714	0.76241	0.81922	13.638	5	8	8	5	0.84959	1.17704
ERCC5	P28715;P28715-2;Q9HD60	0.94447	1.0366	0.54556	0.96682	20.965	3	2	2	3	0.84966	1.17694
STRN4	Q9NRL3;F8VYA6;F5GYK2;M0R317;M0QZM0;M0R2A7;M0QYS2;M0R0P4;M0R0W8;B4DQH7;M0QXN2;R4GN16	0.92605	0.80427	0.88565	0.85919	38.087	8	9	7	6	0.849703	1.17688
RANBP3;ZNF8	Q9H6Z4-3;Q9H6Z4;F5H4C2;B7Z7F3;Q9H6Z4-2;K7EIJ4;K7EN31;K7ESQ0;K7EJV3;K7EMH9;K7ENJ2;K7EID7;K7ENB9;K7EPW1;K7EMT3	1.0016	0.86824	0.82533	0.85631	220.04	6	9	13	11	0.84996	1.17653
LRRC47	Q8N1G4	0.95202	0.85819	0.8286	0.86319	245.79	13	13	14	17	0.849993	1.17648
UBXN6	Q9BZV1-2;Q9BZV1;K7EP32;K7ELN1;K7EJ02	0.80417	0.79764	0.90308	0.84959	25.955	1	1	5	3	0.850103	1.17633
ARID1A	O14497;O14497-2;O14497-3;H0Y488;Q96SM7;H0YEW5	0.82462	0.85264	0.8717	0.82629	24.695	6	7	4	6	0.85021	1.17618
USP19	O94966-7;O94966-6;O94966-5;O94966-3;O94966;O94966-4;E7EST9;B5MEG5;E7ESU0;C9J8M4;O94966-2	1.1389	0.88569	0.81463	0.8506	173.63	10	16	12	10	0.850307	1.17605
SNRPD1	P62314;J3QLI9;J3QLR7	0.82894	0.85912	0.89218	0.79965	168.89	4	4	4	2	0.850317	1.17603
REPS1	Q96D71-3;Q96D71;E9PMG1;Q96D71-2;J3KP76;F2Z3L2;H7C225;H0YE89;H0YCF0;H0YE73;B4DQQ8;Q8NFH8-3;Q8NFH8-2;Q8NFH8-4;Q8NFH8	1.0288	0.84267	0.80437	0.90406	74.989	9	7	6	5	0.850367	1.17596
ARFGEF1	Q9Y6D6;E5RIF2;E5RHL7;E5RJB2;E5RJN9	0.91642	0.91075	0.75703	0.88419	31.187	8	7	5	8	0.850657	1.17556
EXOSC4	Q9NPD3;E9PI41;E9PPI9	0.96169	0.75224	0.92569	0.87453	67.609	4	5	4	3	0.85082	1.17534
COBLL1	G8JL86;Q53SF7-4;Q53SF7-3;Q53SF7-2;Q53SF7	1.172	0.85089	NaN	NaN	3.8963	2	2	0	1	0.85089	1.17524
LUC7L3	J3KPP4;O95232;B4DJ96;D6RDI2;C9JL41;O95232-2;D6RHH0;U3KQT3;E7EN55	1.0879	0.81059	0.86339	0.87924	317.08	7	8	6	7	0.851073	1.17499
CDK6	Q00534	1.0194	0.77714	0.97608	0.80058	15.554	4	6	3	4	0.851267	1.17472
SCML2	Q9UQR0;B4DRC2;H0Y6S1	1.1764	0.84578	0.86609	0.84272	68.789	9	9	10	12	0.85153	1.17436
ELOF1	K7EN05;K7EQ44;K7EMV4;P60002	1.0961	0.83742	0.87223	0.8457	9.0312	1	1	1	1	0.851783	1.17401
API5	Q9BZZ5-2;G3V1C3;Q9BZZ5;Q9BZZ5-5;B4E283;Q9BZZ5-1;Q9BZZ5-3;E9PQK6	0.9446	0.86376	0.83883	0.85285	323.31	15	17	14	17	0.851813	1.17397
KIF2C	Q99661;Q99661-2;B7Z7M6;B7Z6Q6;Q5JR89;Q5JR91	0.83154	0.84485	0.86339	0.84945	105.87	14	12	12	16	0.852563	1.17293
CSNK2B;CSNK2B-LY6G5B-1181	Q5SRQ6;P67870;Q5SRQ3	1.0884	0.88773	0.81776	0.85269	76.868	4	5	4	3	0.852727	1.17271
HNRNPAB	D6R9P3;D6RD18;D6RBZ0;Q99729-3;Q99729-2;Q99729-4;Q99729	0.98314	0.87408	0.83169	0.85353	162.41	8	9	8	8	0.8531	1.1722
STUB1	Q9UNE7;Q9UNE7-2;H3BTA3;H3BUD0;H3BS86	0.89497	0.79142	0.93877	0.8301	65.692	7	8	8	10	0.85343	1.17174
SCRN1	Q12765;Q12765-2;Q12765-3;B8ZZP4;C9J7U9;C9K052;B4DIV7	0.87543	0.842	0.85529	0.86317	103.17	8	6	10	8	0.853487	1.17166
PSMB6	P28072;I3L3X7	0.89545	0.83974	0.88382	0.8375	138.31	6	5	6	5	0.853687	1.17139
PQBP1	O60828-2;O60828;O60828-5;O60828-4;H7C053;C9JQA1;O60828-3;O60828-7;O60828-6;O60828-10;O60828-9;O60828-8	0.93127	0.81918	0.86184	0.88022	234.52	6	7	6	6	0.853747	1.17131
SMARCD2	J3KMX2;Q92925-3;Q92925-2;Q92925;J3QWB6	1.0196	0.953	0.8973	0.71242	33.007	2	2	3	2	0.85424	1.17063
ANP32B	Q92688-2;Q92688;Q5T6W8	1.0116	0.79307	0.8099	0.96011	6.2825	2	2	2	4	0.85436	1.17047
AP3M1	Q9Y2T2;H0YBM0	1.1134	0.85017	0.86023	0.85298	92.672	12	14	11	12	0.85446	1.17033
STK3	Q13188;B3KYA7;E5RFQ9;E5RIM6;Q8NBU1	0.9666	0.95795	0.57893	1.0267	4.9719	2	3	2	2	0.854527	1.17024
ATP6V1B2	P21281;H0YC04;C9JL73;P15313;E5RGH6;C9J5E3;C9JNS9;H0YC45	1.0312	0.8845	0.85139	0.82788	323.31	16	18	16	15	0.85459	1.17015
NRDE2	E9PBK4;Q9H7Z3	0.92193	NaN	NaN	0.85465	2.2372	2	2	0	2	0.85465	1.17007
KIF4A	O95239;O95239-2;Q2VIQ3;Q5JRK0;F6VGH2	1.0984	0.88082	0.79964	0.88373	30.166	7	7	7	10	0.85473	1.16996
SNRNP40	Q96DI7;B4DQJ1;Q9NSS8	0.97391	0.85086	0.84441	0.8701	323.31	10	11	13	14	0.855123	1.16942
	Q15366-2	1.0522	0.80494	0.86718	0.89343	33.945	1	1	1	1	0.855183	1.16934
GOLGB1	Q14789;Q14789-2;E7EU81;H0Y867;H7C5I7	1.0656	0.85683	0.83171	0.87748	240.98	27	34	22	25	0.85534	1.16913
CEP97	E9PG22;Q8IW35;Q8IW35-2;F8WF91;H7C4Y5	1.221	0.85556	NaN	NaN	4.2204	2	3	0	0	0.85556	1.16883
LRRC8A	Q8IWT6	1.0658	0.92906	0.78244	NaN	23.065	3	5	2	1	0.85575	1.16857
ESF1	Q9H501	1.7261	0.84325	0.80843	0.91574	12.738	2	4	3	3	0.855807	1.16849
PIAS1	O75925;B3KSY9;H3BSI8;H3BS65	1.1129	0.90502	0.92793	0.73636	30.993	6	4	3	2	0.856437	1.16763
PPIL4	Q8WUA2	1.0153	0.85924	0.86126	0.84972	276.49	18	15	14	19	0.85674	1.16722
BAIAP2L1	Q9UHR4	1.0653	0.86868	0.83798	0.86371	40.188	3	4	6	6	0.85679	1.16715
HDGF	P51858;A8K8G0;P51858-2;P51858-3;H3BPQ6	0.86437	0.87373	0.83129	0.86551	323.31	15	13	15	17	0.856843	1.16707
NUF2	Q9BZD4;B1AQT4;E9PP32;E9PQC4;E9PKH1;B1AQT3	1.121	0.85719	NaN	NaN	4.7727	2	3	0	0	0.85719	1.1666
UBFD1	H3BRL3;O14562;H3BUM8	0.90609	0.95687	0.80742	0.80802	62.118	2	3	2	3	0.857437	1.16627
ATXN2	H0YH87;Q99700-2;Q99700-4;Q99700;F8WB06;F8VQP2;Q24JQ7;F8VRK6;F8VVY6;F8W0B5;F8WB05	1.0824	0.79611	0.91172	0.86512	123.68	8	6	10	11	0.85765	1.16598
TH1L;NELFCD	H0UI80;Q8IXH7-4;Q8IXH7	0.8987	0.86087	0.88496	0.82733	16.173	4	7	5	4	0.85772	1.16588
PAK1	Q13153;E9PM17;B3KNX7;Q13153-2;H0YCG5;H0YCM0	0.6505	0.89781	0.727	0.94865	43.325	6	8	6	6	0.85782	1.16575
RBM4B;MST4	Q8NBY1;B4E0Y9;Q9P289;Q9P289-2;Q9P289-3;C9JDH9;C9JJV0	1.115	0.86574	0.83307	0.87505	147.89	11	12	11	14	0.857953	1.16556
GNL2	Q13823;H0YG10	1.0576	0.84148	0.94154	0.79088	162.09	11	11	10	11	0.857967	1.16555
NSMCE4A	Q9NXX6;B4DWS2	0.96532	NaN	NaN	0.85805	4.6489	2	1	1	2	0.85805	1.16543
PARVA	Q9NVD7;B7Z952;F5H1R9;J3KNQ4;E9PS97;Q9HBI1-3;Q9HBI1;Q9HBI1-2	1.0468	0.90691	0.87506	0.79292	10.916	2	5	3	3	0.858297	1.1651
SF1	Q15637-6;Q15637-2;Q15637-3;Q15637;H7C561	1.0064	0.83041	0.85374	0.89096	306.94	7	7	12	11	0.85837	1.165
FKBP1A;FKBP12-Exip2	P62942;Q5W0X3;Q1JUQ5;A8MSS1;Q5VVH2	0.83408	0.79141	0.89706	0.88673	171.54	3	3	3	3	0.8584	1.16496
VAT1	Q99536;B4DPX4;K7ERT7;B0AZP7;K7ESA3;K7ENX2;K7EM19;K7EJM4;K7ER81	0.81925	0.88004	0.86879	0.82652	323.31	15	14	13	13	0.85845	1.16489
YWHAG	P61981	1.0465	0.84964	0.85052	0.87531	315.21	4	3	3	3	0.85849	1.16484
PIK3C2A	O00443;F5H2B0;B4E2G4;E9PPP3	1.1415	0.90242	0.8246	0.84853	26.204	7	13	5	8	0.858517	1.1648
RANGAP1	P46060;F8W7I9;H0Y4Q3;B0QYT5;B0QYT4;B0QYT6	1.4378	0.85509	0.83696	0.8836	323.31	20	24	21	21	0.85855	1.16475
NOLC1	Q14978-3;Q96J17;S4R349;S4R341;S4R402;S4R3C2	1.0951	0.82914	0.85199	0.89484	113.46	1	1	1	1	0.858657	1.16461
ANXA2;ANXA2P2	P07355;P07355-2;H0YN42;A6NMY6;H0YMD0;H0YMU9;H0YM50;H0YKS4;H0YMM1;H0YNP5;H0YN28;H0YL33;H0YKZ7;H0YLV6;H0YMT9;H0YKX9;H0YKL9;H0YMW4;H0YMD9;H0YNA0;H0YKV8;H0YNB8;H0YKN4;H0YN52;H0YLE2	0.91999	0.87035	0.86462	0.84105	225.66	13	16	16	16	0.858673	1.16459
RSL1D1	O76021;I3L3U9;I3L3C4;I3L234;B4DJ58;I3L1A3	0.8321	0.83791	0.92802	0.81048	55.476	6	6	5	5	0.858803	1.16441
PDHX	E9PB14;O00330;E9PLU0;O00330-2;E9PRI6	0.87313	0.94688	0.835	0.79459	34.522	9	7	4	5	0.858823	1.16438
ASAH1	E7ERV9;E7EMM4;Q13510;Q13510-2;Q13510-3	0.94959	0.83727	0.83888	0.90094	21.803	6	6	5	4	0.85903	1.1641
FDFT1	E9PNM1;B3KQ95;B4DT56;B7Z1J3;P37268;B4DJE5;E9PS69;E9PJG4	1.1969	0.88602	0.87201	0.81951	70.993	4	5	3	4	0.85918	1.1639
TNPO3	Q9Y5L0-3;Q9Y5L0;C9J7E5;Q9Y5L0-1;Q9Y5L0-5;E9PFH4	0.96443	0.87558	0.8575	0.8445	165.33	10	12	5	9	0.859193	1.16388
SPTBN1	Q01082;Q01082-2;Q01082-3;F8W6C1	1.093	0.87827	0.86295	0.83646	323.31	75	77	70	79	0.859227	1.16384
KCMF1	Q9P0J7	1.0637	0.85923	NaN	NaN	17.367	2	2	1	1	0.85923	1.16383
RFK	Q969G6;H7C4G0	1.0674	0.83969	0.85117	0.88709	14.224	2	4	4	3	0.859317	1.16372
MYL12A;MYL12B;MYL9	J3QRS3;P19105;O14950;P24844;J3KTJ1;P24844-2	0.98779	0.90743	0.87426	0.79679	28.009	6	5	8	9	0.859493	1.16348
HELZ	J3QS41;P42694;I6L9H4;J3KS59;J3KT20	0.7373	0.76874	0.95049	NaN	17.197	6	7	3	2	0.859615	1.16331
PTMA	B8ZZQ6;P06454-2;P06454;B8ZZA1;B8ZZW7;H7C2N1	0.88426	0.84934	0.91532	0.81469	140.44	1	3	4	4	0.859783	1.16308
PTPN11	Q06124;Q06124-2;Q06124-3;H0YF12	0.9464	0.83299	0.85272	0.89414	249.65	22	19	15	18	0.85995	1.16286
PPP1R12A	O14974-4;O14974-3;O14974;O14974-5;O14974-2;F8VZN8;H0YIM2;H0YIS3;F8VW28;H0YHL8	1.0221	0.84374	0.87677	0.85957	70.201	7	6	8	10	0.860027	1.16275
RANBP1	P43487;C9JXG8;C9JJ34;C9JGV6;C9JDM3;B3KUP2;C9JIC6	0.92748	0.87254	0.82227	0.88546	239.09	5	6	6	7	0.86009	1.16267
STAG2	F8WAK8;Q8N3U4;Q8N3U4-2;B1AMT4;Q6P275;Q8WVM7;B1AMT1;B1AMT2;B1AMT3;Q68DW7;B1AMT0;C9JJQ0;F5H1C4	1.0513	0.8795	0.87687	0.82441	30.132	10	11	9	6	0.86026	1.16244
LARP1	Q6PKG0;Q6PKG0-3;E5RH50;H0YBW1;H0YC33;H0YAN4;H0YBM7;Q659C4-7;Q659C4-6;Q659C4-5;H0YBR8;H0YAX9;E5RHK4	0.98341	0.85058	0.87203	0.85886	323.31	25	28	31	29	0.86049	1.16213
TGS1	Q96RS0	1.2741	0.73551	1.0344	0.81175	19.333	4	5	5	4	0.860553	1.16204
PPM1G	O15355	0.97028	0.87894	0.8762	0.82728	323.31	18	15	15	19	0.860807	1.1617
FNBP4	Q8N3X1;Q8N3X1-2	0.96781	0.79429	0.92711	0.86135	14.071	4	3	4	4	0.860917	1.16155
SF3B4	Q15427;Q5SZ64	1.0858	0.86525	0.88072	0.83713	184.59	6	6	8	5	0.861033	1.1614
CHD7	Q9P2D1;H3BTW3;Q9P2D1-3;Q9P2D1-4;Q9P2D1-2	0.9489	0.88699	0.83245	0.86376	15.684	4	7	4	7	0.861067	1.16135
MBD3	O95983-2;O95983;K7EIE8	0.88969	0.8994	0.80132	0.88343	20.297	5	4	2	4	0.861383	1.16092
MIF	P14174	0.91266	0.8723	0.88243	0.82991	119.41	2	2	3	2	0.861547	1.1607
PDCD6IP	Q8WUM4;Q8WUM4-2;C9IZF9;F8WEQ7;F8WBR8;F8WDK9	1.0089	0.85835	0.85141	0.87617	323.31	27	33	30	32	0.861977	1.16012
ACTR3	P61158;B4DXW1;F5H3P5;Q9P1U1-2;Q9P1U1;Q9P1U1-3;F8WEW2;F8WE84;H7C4J1;C9IZN3;Q9C0K3	0.94048	0.81938	0.90087	0.86605	323.31	17	19	14	19	0.8621	1.15996
FAM21A;FAM21C;FAM21B	E7ESD2;Q641Q2-2;Q641Q2;Q9Y4E1-6;Q9Y4E1;Q9Y4E1-4;F8W7U3;Q5SNT6;Q9Y4E1-2;J3KP36;Q9Y4E1-5;Q9Y4E1-3;F5GY39;Q5SRD0;Q5T1D7;B1AP61	0.94719	0.90213	0.81373	0.87056	71.209	7	12	11	12	0.86214	1.1599
RTN4	F8W914;Q9NQC3-2;Q9NQC3-5;Q9NQC3;H7C106;F8WAM4;Q9NQC3-3;Q9NQC3-4;Q9NQC3-6	0.76196	0.77476	1.0413	0.77085	27.413	3	4	3	2	0.862303	1.15968
CLASP1	F5GWS0;F8WA11;Q7Z460-2;B7ZLX3;Q7Z460-3;Q7Z460;F5H2E2;F5GWM7;H0Y5T1;C9J151;C9JP76;H0YHV8	1.059	0.85823	0.86938	0.85944	90.808	12	16	11	14	0.86235	1.15962
PRPF40A	O75400;O75400-2;O75400-3;F5H578;H0YG38;H7C2N3;F8VU11;Q6NWY9-2;Q6NWY9-3;Q6NWY9	0.96087	0.87133	0.87365	0.84253	313.06	14	15	13	12	0.862503	1.15942
PARP1	P09874;Q5VX84;Q5VX85	0.85523	0.86685	0.85634	0.86437	323.31	51	49	49	50	0.86252	1.15939
HAT1	O14929;O14929-2;F8W9G7;F8WEW1	0.98301	0.83115	0.88813	0.86846	225.97	9	9	10	9	0.86258	1.15931
MTHFD2	P13995;Q7Z650;B4DY35;B9A062;B8ZZU9	1.239	0.8375	0.91006	0.84136	287.02	8	9	10	8	0.862973	1.15878
FKBP5	Q13451;B7Z7Z8;Q13451-2	0.91396	0.86517	0.84281	0.88139	155.89	10	9	13	12	0.863123	1.15858
RBM22	Q9NW64;F5GWK3;Q9NW64-2;E5RJW4;E5RHA8	1.3651	0.85715	0.91688	0.81607	197.27	6	7	9	9	0.863367	1.15826
H1FX	Q92522	0.56871	0.84274	0.89669	0.85158	21.65	3	2	2	3	0.86367	1.15785
PDCD5	O14737;K7ESJ4	1.1134	1.12	0.62099	0.85193	10.716	2	3	3	2	0.864307	1.157
GGA1	Q9UJY5;Q6IC75;Q9UJY5-4;Q9UJY5-2;Q9UJY5-3;B0QYR6;B0QYR5;Q9UJY5-5	0.92471	0.9512	0.80978	0.8324	40.476	5	4	4	4	0.86446	1.15679
ERBB2IP	Q96RT1-7;Q96RT1-6;Q96RT1-4;Q96RT1-5;Q96RT1-3;Q96RT1-9;Q96RT1-2;Q96RT1;Q96RT1-8;B4DIP2	1.261	0.75523	0.752	1.0878	5.0311	3	3	4	3	0.86501	1.15606
PCNA	P12004	0.9781	0.87748	0.86639	0.85233	323.31	12	11	12	11	0.8654	1.15554
EIF4E2	O60573;C9JEL3;B9A044;B8ZZ50;B8ZZJ9;B8ZZL3;B4E1E4;B9A023	0.97978	0.93004	0.83502	0.8332	35.078	4	4	5	5	0.866087	1.15462
ITPK1	Q13572;G3V4M9;Q13572-2;G3V588	0.85414	0.81223	1.0561	0.7302	8.5864	3	2	3	2	0.866177	1.1545
TBC1D10B	Q4KMP7;Q4KMP7-2;H3BSE1	0.99575	0.93407	0.85178	0.81358	118.38	6	7	5	5	0.866477	1.1541
TCEB3	Q14241	1.0559	0.86684	0.90424	0.82853	49.065	3	4	3	4	0.866537	1.15402
WDR6	Q9NNW5;E9PDU5;E9PBK6;C9K020;E5RFX3;F8WE36	1.2022	0.86686	0.86288	0.86998	97.568	7	8	11	7	0.866573	1.15397
IGF2R	P11717;S4R328	0.90131	0.86324	0.88544	0.85118	323.31	45	43	39	46	0.86662	1.15391
NARS	O43776;B4DN60;K7EIU7;K7EQ35;B4DG16;K7EJ19;K7EPK2;K7EMQ6	0.99223	0.86686	0.85787	0.87571	323.31	19	20	19	19	0.866813	1.15365
MGST3	Q5VV89;O14880;Q5VV87	0.8258	0.86691	NaN	NaN	44.369	2	2	0	0	0.86691	1.15352
PODXL2	Q9NZ53;Q9NZ53-2	0.87036	0.91605	0.8221	0.86397	128.19	5	5	4	2	0.867373	1.15291
SNRPG;SNRPGP15	Q49AN9;F5H013;P62308;A8MWD9	0.9641	0.89198	0.87436	0.83646	24.988	2	2	2	2	0.8676	1.1526
ACP1	P24666;P24666-3;P24666-2;G5E9R5;B5MCC7;F2Z2Q9;D3YTI2	0.94123	0.86006	0.83578	0.90796	77.748	4	4	7	6	0.867933	1.15216
ATAD3A;ATAD3B;ATAD3C	Q9NVI7-2;Q9NVI7;H0Y2W2;Q9NVI7-3;Q5T9A4;Q5T2N8;Q5T9A4-3;Q5SV16;Q5T9A4-2;A6NFL3;J3QSF3	0.90582	0.89225	0.82866	0.88332	155.91	13	13	10	11	0.868077	1.15197
INTS12	Q96CB8;D6R9W3;C9JDP3;C9J0M6;E9PGI3	0.90761	0.86822	NaN	NaN	4.5794	3	3	0	0	0.86822	1.15178
UFD1L	Q92890;Q92890-1;A6NJ11;Q92890-3;C9JNP9;C9IZG3;C9J6N9	1.3294	0.85316	0.89249	0.86011	61.804	7	9	7	7	0.868587	1.1513
PIK3C3	A8MYT4;Q8NEB9;M0R0G8;M0R2C5;M0R0U1	0.68821	0.73579	1.0015	NaN	12.816	2	4	2	1	0.868645	1.15122
GNB2L1	P63244;J3KPE3;D6RAC2;H0YAF8;H0Y8W2;D6REE5;D6RHH4;H0YAM7;D6R9Z1;D6R9L0;D6RFX4;D6RBD0;D6RFZ9;D6RF23;H0Y8R5;D6RAU2;E9PD14;D6RHJ5;D6RGK8;H0Y9P0;D6R909;D6RDI0	1.1113	0.86754	0.87432	0.86458	323.31	18	18	19	18	0.868813	1.151
CHAF1A	Q13111;Q13111-3	0.9593	0.92084	1.0818	0.60386	131.83	3	6	4	2	0.868833	1.15097
XRCC6	P12956;B1AHC9;B1AHC8;F5H1I8	0.92893	0.86207	0.87173	0.87312	323.31	25	25	27	25	0.868973	1.15078
SCAF8	Q9UPN6;B7Z888	0.93605	0.8632	0.87462	0.86942	49.148	8	7	7	6	0.86908	1.15064
USP3	H0YKU8;Q6JHV3;H0YMI4;Q9Y6I4;H0YLB7;Q9Y6I4-2;B4DWJ6;H0YL81;H0YLG0;B4DV65;H0YMP6	0.84488	0.82906	0.98036	0.7979	17.887	4	5	2	5	0.869107	1.15061
TMOD3	Q9NYL9;H0YNJ8;H0YKU1;H0YNU8;Q5T7W3;P28289	0.97485	0.88215	0.90449	0.82098	99.915	9	9	7	8	0.869207	1.15047
DPYSL5	Q9BPU6;E7EWB4;E9PHT0;E7ESV0	1.0497	0.87767	0.87746	0.85318	289.27	15	13	16	12	0.869437	1.15017
FAM49B	Q9NUQ9;E5RJE1;E5RIR8;E5RJL8;E5RI16;E5RK61;E5RFS4;E5RHU5;E5RGI7;Q9NW21;E5RK81;E5RH75	0.97794	0.97133	0.76156	0.8758	67.74	5	7	5	6	0.869563	1.15
CIRH1A	H3BSH7;Q969X6;Q969X6-2;Q969X6-3	1.0185	0.91729	NaN	0.82248	7.3867	3	6	0	2	0.869885	1.14958
GAPVD1	Q14C86-4;Q14C86-5;Q14C86-2;Q14C86;Q14C86-6;F8W9S7;Q14C86-3;C9IZ08;H0Y7I9;B4DGD8;H0Y4E7;B0QZ65;C9IZX9	1.0009	0.883	0.85964	0.86805	149.04	17	18	18	20	0.87023	1.14912
AURKA	O14965;A3KFJ0;Q5QPD4;A3KFJ1;Q5QPD2	1.0993	0.83668	0.81254	0.96187	10.65	3	6	4	5	0.870363	1.14895
STARD7	Q9NQZ5;C9JTD3	1.3813	0.83146	0.77992	0.9998	38.36	2	3	2	2	0.870393	1.14891
NHP2L1	B1AHD1;P55769	1.1565	0.90706	NaN	0.83414	9.2513	3	2	1	2	0.8706	1.14863
GTF2F1	P35269;E7EUG6;M0QXD6;M0R0Z3	1.0508	0.85146	0.87436	0.88609	277.7	5	7	10	11	0.870637	1.14858
FTO	Q9C0B1;B4DHN4;Q9C0B1-4;Q9C0B1-2;Q9C0B1-3	0.91808	0.90956	0.87296	0.83115	45.329	9	9	5	8	0.871223	1.14781
CNOT1	A5YKK6;A5YKK6-2;A5YKK6-3;A5YKK6-4;B5MDN3;H3BVC9;H3BMZ2;H3BNB1;H3BTH2;H3BR89	1.0388	0.89139	0.86435	0.85945	174.85	30	33	22	26	0.87173	1.14714
BCAT2	O15382;B3KSI3;M0QXF9;M0QZ10;O15382-2;M0QZP4	0.836	0.81097	0.90823	0.89609	73.89	9	12	6	8	0.871763	1.1471
RSBN1L	Q6PCB5-2;Q6PCB5;C9JM20;H7C2D3	0.82375	0.88832	1.0092	0.71831	50.722	3	4	3	4	0.871943	1.14686
OGFOD1	Q8N543;H3BUQ2;H3BUA6;Q8N543-2;H3BR79;H3BR02	1.0743	0.89866	0.85975	0.85789	76.276	6	9	7	6	0.8721	1.14666
NOP58	Q9Y2X3	1.5443	0.89266	0.89346	0.83065	76.364	12	14	9	10	0.872257	1.14645
PSME4	Q14997;F8WBH5;Q14997-2;F8WB44;Q14997-3;Q14997-4	0.92663	0.87461	NaN	0.87006	26.056	9	13	1	4	0.872335	1.14635
RNF126	Q9BV68-2;Q9BV68;U3KQF4;U3KPT9;U3KPY8;K7EIY6	1.0208	0.76145	0.923	0.93276	33.761	3	4	2	4	0.872403	1.14626
CBX3	Q13185;S4R2Y4;C9JMM0;B8ZZ43	0.93899	0.85646	0.85979	0.90142	107.94	7	8	7	7	0.872557	1.14606
TFIP11	Q9UBB9;Q9UBB9-2;H0Y4U8;F6UKU9;F6SQZ1;F6XM96;F6UQ07	1.1489	0.84794	0.9269	0.8434	41.565	7	14	12	7	0.872747	1.14581
UPF1	Q92900-2;Q92900	1.0445	0.86123	0.88881	0.86825	323.31	42	41	35	34	0.872763	1.14579
ATAD1	B4E2J1;Q8NBU5;Q8NBU5-2	0.97941	0.86354	0.91806	0.83707	15.363	3	4	3	5	0.87289	1.14562
EIF4H	Q15056;Q15056-2	0.95946	0.81288	0.86752	0.93894	323.31	8	8	8	7	0.873113	1.14533
ERC1	Q8IUD2-2;Q8IUD2-4;Q8IUD2-5	1.0598	0.84139	0.90807	0.86989	39.772	6	8	10	7	0.873117	1.14532
NSUN5	Q96P11-2;Q96P11;Q96P11-4;Q96P11-5;Q96P11-3;Q63ZY6-4;Q63ZY6-5;Q63ZY6;Q3KNT7-2;Q3KNT7-3;Q3KNT7;Q63ZY6-6	1.1267	0.94629	0.82394	0.84956	64.862	8	9	7	7	0.873263	1.14513
PURA	Q00577	0.89794	0.8678	0.81895	0.93314	187.9	4	5	5	3	0.873297	1.14509
PDS5A	Q29RF7;Q29RF7-3;H0Y9L9;H0Y9L6	0.89043	0.86215	0.88402	0.87485	323.31	23	26	24	20	0.873673	1.14459
COASY	Q13057;Q13057-2;K7ES73;K7EN91;K7EP09;K7EQ60;K7ESK6;K7EPC2;K7EPT0	0.98572	0.80503	0.84428	0.97177	40.728	8	8	4	4	0.873693	1.14457
NCKAP1	Q9Y2A7;Q9Y2A7-2	0.92707	0.89586	0.86831	0.85692	39.937	4	12	9	8	0.873697	1.14456
ALYREF	E9PB61;Q86V81	1.0419	0.86625	0.88215	0.87397	323.31	8	8	7	7	0.874123	1.144
RNGTT	B4DSJ8;O60942-2;O60942;Q5TCW7;O60942-3;O60942-4	0.86025	0.81286	0.93605	0.87392	42.808	4	4	4	6	0.874277	1.1438
RABL3	Q5HYI8;F8WF50;F8WDC7;C9JXM3	0.76918	0.82551	0.88669	0.91148	32.465	2	2	1	1	0.87456	1.14343
GLO1	Q04760;Q04760-2	0.90196	0.87638	0.86899	0.87842	214.91	9	9	10	9	0.874597	1.14338
HOOK1	A8MU44;Q9UJC3	0.95104	0.95698	NaN	0.79238	17.524	2	4	1	2	0.87468	1.14328
DCUN1D5	Q9BTE7;E9PM04;H0YCN4;H0Y9C5;E9PLH8;J3QQL8;E9PM78;E9PLS2;E9PQV9;H0Y907;B4DH26;Q92564-2;Q92564;B4DH25	1.7514	0.8938	0.89342	0.83793	25.931	2	3	5	7	0.87505	1.14279
ATXN10	Q9UBB4;Q9UBB4-2;B1AHE4;B1AHE3;H0Y7N2	1.122	0.81549	0.93914	0.87053	138.15	10	13	12	11	0.875053	1.14279
SF3A1	Q15459;E9PAW1;H7C1L2;F8WB66;F8WC79	0.94766	0.87333	0.85818	0.89375	323.31	24	24	29	27	0.875087	1.14274
PLRG1	A8MW61;O43660;O43660-2;D6RA26	0.90709	0.89201	0.88022	0.85305	209.61	7	9	9	6	0.875093	1.14274
G3BP2	Q9UN86-2;Q9UN86;D6RAC7;D6RB17;D6RBM9;D6REX8;D6RBR0;D6RE13;D6RBW8;D6RGJ4	1.3242	0.89024	0.8526	0.88307	62.835	6	6	6	6	0.875303	1.14246
KIAA0907	Q7Z7F0;Q7Z7F0-2;Q7Z7F0-3;Q7Z7F0-4	0.91119	0.94396	0.80408	0.87929	20.718	5	5	4	3	0.875777	1.14184
EIF2B1	Q14232;B4DGX0;F5H0D0;H0YGG4	0.97398	0.89553	0.82799	0.90517	33.291	2	3	6	4	0.87623	1.14125
PSPC1	Q8WXF1;Q8WXF1-2	0.97065	0.89472	0.89286	0.84146	200.64	10	9	9	8	0.876347	1.1411
NPEPPS	E9PLK3;P55786;B7Z463;E5RJ24;E7EWZ2;A6NEC2;F5GZY4;H0YAQ6;E9PP11;H0YDG0;A6NEC2-2;E9PJY4;E9PPD4;H0YCQ5;E9PJ74;A6NEC2-3;E9PJF9;E9PRQ5;E9PPZ2;E9PI82	0.96687	0.88128	0.86426	0.88378	323.31	40	39	37	35	0.87644	1.14098
PCNP	Q8WW12;Q8WW12-2;Q8WW12-3	1.1068	0.87005	0.89369	0.86596	114.32	5	5	5	5	0.876567	1.14081
MAVS	Q7Z434;Q7Z434-4;Q7Z434-2;Q7Z434-5	0.81021	0.93474	0.81818	0.87833	38.256	4	5	6	3	0.877083	1.14014
PRDX1	Q06830	0.97002	0.87678	0.87683	0.87773	323.31	17	16	16	16	0.877113	1.1401
BOD1L1	Q8NFC6;H0Y9Y2;F8WDD0	0.95874	0.91422	0.89021	0.82693	129.58	9	15	11	10	0.87712	1.14009
DRAP1	E9PQX9;C9JCC6;Q14919;Q14919-2;E9PNC7;E9PMW2	0.86531	0.88899	0.90274	0.83964	14.929	3	4	4	3	0.877123	1.14009
ARRB2	P32121;P32121-3;P32121-4;P32121-5;P32121-2;I3L412;Q68DZ5;K7EL17	1.0019	0.88015	0.90331	0.84839	68.725	9	7	9	13	0.877283	1.13988
PSMB3	P49720;J3QKR3;J3KSM3;J3KRR2	0.97572	0.89142	0.88159	0.85948	137.08	4	5	5	4	0.877497	1.13961
EXO1	Q9UQ84-4;Q9UQ84;Q5T398;Q5T397;E5RHK1;E5RGY3;Q5T399;H0YAZ2	0.96297	0.96204	NaN	0.79335	16.018	5	4	1	2	0.877695	1.13935
SBF1	G5E933;O95248;O95248-4	0.85807	1.0187	0.77342	0.84106	8.8328	6	3	3	3	0.877727	1.13931
LPP	Q93052;C9JUT4;C9JXK9;C9J2R5;C9JIY7;C9JT42;C9J3U9;C9J1K7;C9J5C8;C9J4E3	0.96468	0.90328	0.84509	0.88547	14.009	2	5	4	5	0.877947	1.13902
CORO1B	Q9BR76;F5H390;E7EW44;F5H0D2	0.9729	0.87694	0.83046	0.92647	38.298	4	4	5	5	0.877957	1.13901
UBR4	Q5T4S7-3;Q5T4S7-4;Q5T4S7;Q5T4S7-2;Q5T4S7-5;B4DYV5;B4DPF6;Q5TBN9;Q5T4S7-6	0.98885	0.89943	0.86253	0.87213	323.31	55	59	41	50	0.87803	1.13891
GIPC1	O14908;O14908-2;K7EM11;K7ESN1;K7ELJ2;K7EIT0	1.068	0.91982	0.94686	0.76839	141.24	6	6	7	7	0.878357	1.13849
NAA40	B4DR03;Q86UY6;F5H2C9;B4DU10	1.0937	0.9098	0.86659	0.85974	4.8067	1	2	1	1	0.87871	1.13803
KIFC1	Q9BW19;A2AB20	0.94253	0.90316	0.87881	0.8547	41.571	2	3	4	6	0.87889	1.1378
IPO7	O95373;E9PLB2;E9PLJ0	1.1039	0.90503	0.85503	0.87663	323.31	20	24	18	23	0.878897	1.13779
CRBN	J3QT87;Q96SW2-2;Q96SW2	1.0801	0.90207	NaN	0.8564	2.5953	2	2	1	1	0.879235	1.13735
ST13;ST13P5;ST13P4	P50502;Q8NFI4;H7C3I1;F6VDH7;Q8IZP2;F8WAQ7	1.0294	0.88956	0.85843	0.88973	146.04	10	10	9	9	0.87924	1.13735
CD2AP	Q9Y5K6	1.0153	0.89212	0.90697	0.83952	97.804	12	11	6	9	0.879537	1.13696
PEG10	Q86TG7-2;Q86TG7	0.98588	0.94264	0.84032	0.85574	86.95	4	4	4	2	0.879567	1.13692
MKRN2	C9J494;B4DPR4;Q9H000	1.5629	0.77369	1.0627	0.80231	6.9496	1	6	3	3	0.879567	1.13692
EEF1G	P26641;B4DTG2	1.2359	0.88789	0.86934	0.88207	323.31	24	22	18	19	0.879767	1.13667
TUFM	P49411;H3BNU3	0.85273	0.88159	0.88252	0.8754	323.31	20	22	21	20	0.879837	1.13657
EPB41L2	O43491;Q6R5J7;E9PMV8;Q6ZSX4;E9PPC9	1.1611	0.85903	0.90967	0.87095	323.31	28	30	34	30	0.879883	1.13651
PRKCI	P41743	1.1047	0.87881	0.88669	0.87476	97.129	5	6	6	6	0.880087	1.13625
WNK1	F5GWT4;F5H2M7;Q9H4A3-2;Q9H4A3;Q9H4A3-5;Q9H4A3-6;Q9H4A3-4;F6UYG0;H0YH68;K7ENT7;C9JGD6;A6PVV2;F8W9F9;H0Y7T5;Q96J92-2;Q9Y3S1-3;Q96J92-3;Q96J92;Q9Y3S1-2;Q9Y3S1-4;Q9Y3S1	1.0061	0.85151	0.89729	0.89247	74.567	6	5	6	5	0.880423	1.13582
CAP1	Q01518;Q5T0R1;Q5T0R4;Q5T0R3;Q5T0R2;Q5T0R7;Q5T0R6;Q5T0R5;Q5T0S3;Q5T0R8;B7Z214	0.98505	0.88515	0.88712	0.86914	323.31	20	20	19	18	0.88047	1.13576
PIH1D1	Q9NWS0;M0R3A4;M0R028;M0R2P8;M0QZM3;M0QXD5;M0QZ61;M0QZZ1;M0R3A8;M0R0J2;M0R1R3;Q9NWS0-3	0.98659	0.95624	0.81117	0.87448	35.688	7	6	4	3	0.88063	1.13555
ANXA5	P08758;D6RBE9;D6RBL5;E9PHT9;D6RCN3	0.8951	0.83882	0.86992	0.93329	33.735	6	6	6	4	0.880677	1.13549
LSG1	Q9H089;F8WFC6	1.0762	0.98579	0.90294	0.75355	51.271	6	7	4	9	0.88076	1.13538
EPHA7	Q15375-2;Q15375-4;Q15375;B1AKC9;Q15375-3;Q15375-5;P29323-2;P29323-3;P29323;J3KR66;Q96L35;E9PG71;Q9UF33-2;D6RAL5;B3KTB2;B7Z6Q8;P29317;P54762;P54764;P54760;Q9UF33	0.88943	1.1721	0.89359	0.57731	9.747	2	3	2	5	0.881	1.13507
PRRC2A	P48634;P48634-3;P48634-2;P48634-4	0.80462	0.8819	0.86334	0.89786	323.31	23	22	25	25	0.881033	1.13503
SET	Q01105;Q01105-3;Q01105-4;Q01105-2	0.95633	0.87273	0.89466	0.87574	323.31	8	9	9	8	0.881043	1.13502
CDKN2AIP	Q9NXV6;J3KNE1;D6RGD2	1.0121	0.93131	0.85826	0.8541	31.485	5	3	3	3	0.881223	1.13479
NCBP1	Q09161;F2Z2T1	0.88839	0.85695	0.92871	0.85817	52.249	10	14	12	13	0.881277	1.13472
TBC1D24	Q9ULP9-2;Q9ULP9;H3BTP5;H3BQ06	0.95831	0.85671	0.90596	NaN	7.2936	3	3	2	0	0.881335	1.13464
NUP88	Q99567;J3KMX1;I3L245;I3L2W3;I3L4K7	1.0041	0.84681	0.88073	0.91652	201.08	14	18	13	10	0.881353	1.13462
POLR2C	P19387;H3BRR2	1.0695	0.83934	1.0244	0.78051	49.09	4	6	3	4	0.881417	1.13454
CSNK1A1;CSNK1A1L	P48729;Q71TU5;P48729-2;D6REM4;H0Y9X2;U3KQK7;E7ETM0;U3KPX3;Q8N752;U3KQ83;E5RG27;D6RGE5	1.185	0.90577	0.87384	0.86467	12.319	5	6	5	5	0.881427	1.13452
SURF4	Q5T8U5;B7Z6A4;O15260-2;O15260	1.4173	0.90933	0.81985	0.91533	8.913	2	2	1	1	0.881503	1.13443
TLN1	Q9Y490;Q5TCU6	0.98501	0.87729	0.88386	0.88426	323.31	67	63	67	69	0.881803	1.13404
VPS29	Q9UBQ0;F8VXU5;Q9UBQ0-2;Q05DG7	1.0524	0.92333	0.85683	0.86593	50.566	8	9	3	5	0.88203	1.13375
NTMT1	Q9BV86;S4R338;Q9BV86-2	0.87634	0.852	0.92417	0.87035	21.763	3	4	2	4	0.882173	1.13356
MPZL1	O95297-2;O95297;O95297-4;Q9UEL6;O95297-3;O95297-5	0.91776	0.91409	0.78002	0.9526	16.452	3	3	2	4	0.882237	1.13348
DMAP1	Q9NPF5;Q5TG40;Q5TG39;Q5TG38;Q5TG37;Q5TG36	1.073	0.87918	0.92737	0.84121	62.015	4	5	5	7	0.882587	1.13303
MED8	Q96G25;Q96G25-2;Q96G25-3	1.4434	0.89615	1.0917	0.66004	11.181	3	2	3	2	0.88263	1.13298
MTFR1	E5RJS5;Q15390;Q15390-2;E5RIB6;H7C5V5;H0YF01	0.84409	0.94455	0.82085	NaN	7.9714	2	3	2	1	0.8827	1.13289
MOGS	Q13724-2;Q13724;C9J8D4;C9JDQ1;B8ZZE2	0.89805	0.9025	0.88199	0.86462	254.33	20	21	10	12	0.883037	1.13246
SEH1L	Q96EE3;Q96EE3-1;K7ELV2;K7ENI5;K7EPZ5	0.99024	0.88553	0.88486	0.87945	312.34	9	9	11	11	0.88328	1.13214
ACTR2	P61160;P61160-2;F5H6T1	1.0063	0.84122	0.93372	0.87515	280.37	9	10	8	10	0.883363	1.13204
PROSC	O94903;E5RFX7;E5RG77;H0YBG2;E5RFZ4	1.0557	0.89159	0.92574	0.83329	39.535	4	7	5	4	0.88354	1.13181
PLCB3	Q01970-2;Q01970	0.81998	0.85402	0.90117	0.89571	174	11	13	9	13	0.883633	1.13169
ZC3H15	Q8WU90;B4DMW2;F8WB26;H7C466	1.0766	0.90237	0.87584	0.87298	276.57	12	10	10	9	0.88373	1.13157
DPY30	Q9C005	1.1785	0.88389	NaN	NaN	23.05	2	2	0	0	0.88389	1.13136
SRRM2	Q9UQ35;Q9UQ35-2;I3L4D8;I3L1I8;I3L182;Q9UQ35-3;I3L1C0;I3L0N7	0.84678	0.84343	0.9481	0.86034	91.382	9	12	8	14	0.883957	1.13128
KLC2	Q9H0B6;Q9H0B6-2;A8MZ87;A8MX29;E9PQ02;E9PP09;C9JHT2;E9PM83;E9PI24	1.0567	0.85776	0.93802	0.85662	136.04	13	13	11	11	0.884133	1.13105
EIF5B	O60841	1.056	0.886	0.8962	0.87029	323.31	26	30	28	24	0.884163	1.13101
AGO2	Q9UKV8;Q9UKV8-2;Q9H9G7-2;Q9H9G7;Q9HCK5;Q5TA58;Q9UL18	1.0763	0.90714	0.94249	0.80321	53.588	3	6	5	6	0.88428	1.13086
YARS	P54577	0.92698	0.86741	0.89618	0.88936	323.31	26	27	26	25	0.884317	1.13082
RPS6KB1	B4DLT4;P23443-2;F6UYM1;P23443;Q7Z721	0.91474	0.89198	0.91652	0.84482	54.207	7	6	5	4	0.88444	1.13066
RHOG	P84095;F8WET9;B1AH79;G3V4H1;G3V476;Q9H4E5-2;P17081;Q9H4E5	1.024	0.90987	0.88386	0.85961	69.397	5	6	6	5	0.884447	1.13065
GOT2	P00505;E7ERW2	0.93046	0.88575	0.88046	0.88744	323.31	17	17	16	16	0.88455	1.13052
POLR3H	Q9Y535;Q9Y535-2;E7ERZ2;F8WDV1;F8WDS5	1.4196	0.90633	0.86022	0.88737	34.003	3	3	2	3	0.88464	1.1304
MON2	F8W1Z6;Q7Z3U7-2;B9EGP5;Q7Z3U7-4;Q7Z3U7;F8VWA6;F8VZV1;Q7Z3U7-3	1.009	0.84913	0.85476	0.95201	79.057	8	8	8	10	0.8853	1.12956
CSTB	P04080	1.1188	0.96105	0.79538	0.90018	77.551	4	3	4	3	0.885537	1.12926
UPF3B	Q9BZI7-2;Q9BZI7	0.99996	0.89193	0.90357	0.86129	16.652	6	6	7	6	0.885597	1.12918
UBLCP1	Q8WVY7	1.1872	0.82514	0.80713	1.0248	22.1	4	5	6	3	0.88569	1.12906
BPTF	F5GXF5;Q12830-4;Q12830-2;Q12830;E7ETD6	0.92676	0.89479	0.87159	0.89077	63.564	17	20	14	12	0.885717	1.12903
SRSF10;SRSF12	Q5JRI1;O75494-5;O75494-4;O75494-6;O75494-3;O75494-2;O75494;Q8WXF0;Q6IQ42	1.0699	0.86904	0.89166	0.89683	20.75	2	2	2	3	0.885843	1.12887
XRN1	Q8IZH2-2;Q8IZH2;H7C5E4;Q8IZH2-3;B4E2K3;F8WDA0;C9JCZ8	0.83957	0.88147	0.88073	0.89576	30.001	7	11	6	8	0.885987	1.12869
PSMA7	O14818;O14818-2;H0Y586;O14818-4;F5GY34	1.05	0.86642	0.91261	0.87939	127.04	10	10	11	12	0.88614	1.12849
YTHDF1	F8W840;Q9BYJ9;S4R3N5;Q9BYJ9-2	0.95441	0.82382	1.0754	0.75926	10.977	1	1	2	2	0.88616	1.12846
TPM3	Q5VU59;P06753-4;P06753-3;Q5VU58;P06753-5;P06753-2;D6R904;Q5VU61;J3KN67;P06753;A6NL28-2;A6NL28;Q5VU63;D6RFM2;H0YL80;K7EP68;K7ERG3;K7ENT6;F5H7S3;H7BYY1;B7Z596;Q5TCU3;CON__Q3SX28;Q5TCU8;P09493-2;P07951-3;P67936-2;P09493-8;P09493-4;P09493-3;P09493-10;P07951-2;P07951	0.98472	0.83957	NaN	0.93285	32.188	2	4	2	2	0.88621	1.1284
FAIM	Q9NVQ4;Q9NVQ4-3;Q9NVQ4-2;C9JDZ2	1.4022	0.86524	0.87613	0.91779	60.551	3	4	4	4	0.886387	1.12818
ADD3	Q9UEY8;Q9UEY8-2	0.81226	0.93584	0.87754	0.84588	21.656	5	8	3	7	0.88642	1.12813
DRG1	Q9Y295;H0YI06	1.0939	0.888	0.87872	0.89322	323.31	15	17	16	15	0.886647	1.12784
CENPE	Q02224-2;Q02224;Q02224-3;D6RBW0	1.1246	0.83485	NaN	0.93893	3.9471	4	2	1	2	0.88689	1.12754
UBE2I	H3BQQ9;B0QYN7;P63279;H3BRD1	0.92357	0.84412	0.90319	0.91361	101.17	7	7	4	5	0.886973	1.12743
DUSP12	Q9UNI6	1.0893	0.88714	NaN	NaN	9.3646	3	3	1	1	0.88714	1.12722
POLR2A	P24928;Q6NX41	1.1575	0.86798	0.88467	0.90898	149.62	9	15	9	13	0.88721	1.12713
OTUD5	Q96G74-3;G5E9D7;Q96G74;Q96G74-2;H7BZQ3;Q96G74-4	1.0432	0.81538	0.98308	0.86362	42.232	5	7	8	8	0.88736	1.12694
XRCC5	P13010;C9JZ81;H7C0H9	0.97064	0.88834	0.88341	0.89093	323.31	31	32	34	32	0.88756	1.12668
FKBP15	Q5T1M5-2;Q5T1M5;Q5T1M5-3	0.94219	0.95762	0.78732	0.91985	43.611	6	5	6	6	0.888263	1.12579
HSD17B11	D6RCD0;Q8NBQ5	1.2506	0.86737	0.95956	0.83792	20.248	4	5	4	3	0.888283	1.12577
NELFA;WHSC2	Q9H3P2;B3KSP0;H0Y3X6;C9JHL4;H7C2C7;Q9H3P2-7;C9JEM7;F8W954;F8WF98;H7C3C2;H7C0W2	0.93336	0.88709	0.82719	0.95129	242.45	9	8	7	7	0.888523	1.12546
PPP6C	O00743;O00743-3;O00743-2;B7Z3E2;Q5T1S7	1.5186	0.99896	0.77827	NaN	6.34	2	4	3	0	0.888615	1.12535
YWHAQ	P27348;E9PG15	1.0349	0.90747	0.90067	0.85775	323.31	6	5	8	8	0.88863	1.12533
HIST1H2AJ;HIST1H2AH;H2AFJ;HIST2H2AC;HIST1H2AC;HIST3H2A;HIST2H2AA3;HIST1H2AD;HIST1H2AG;HIST1H2AB	Q99878;Q96KK5;Q9BTM1;Q16777;Q93077;Q7L7L0;Q6FI13;P20671;P0C0S8;P04908	0.86819	0.88897	NaN	NaN	4.7612	1	1	1	1	0.88897	1.1249
UBE2N	P61088;F8VQQ8;F8VSD4;F8VV71;F8VZ29;Q5JXB2	0.98247	0.90942	0.88182	0.8761	95.222	6	7	6	6	0.889113	1.12472
GNL3L	Q9NVN8	1.9208	0.89273	0.90653	0.86823	59.072	10	12	11	10	0.889163	1.12465
SGSH	P51688;I3NI22;F5H6A3;I3L4B7;I3L2L4	0.93785	NaN	NaN	0.88926	26.289	2	1	1	2	0.88926	1.12453
GLTSCR2	Q9NZM5;M0QX73;M0QZ34	0.8087	0.93963	NaN	0.83904	46.267	3	2	0	2	0.889335	1.12444
YKT6	O15498;B4DR94;H7C3K7	1.1001	0.87889	0.91916	0.8708	30.304	7	7	6	6	0.889617	1.12408
CWF19L2	Q2TBE0;H7C3G7;Q2TBE0-2;Q2TBE0-3	1.1051	0.89869	0.90694	0.86414	9.5971	3	4	2	4	0.889923	1.12369
HINT1	P49773;D6REP8;D6RE99;D6RD60;D6RC06	1.0881	0.90854	0.92083	0.84137	155.5	7	7	6	6	0.890247	1.12328
UGP2	Q16851-2;E7EUC7;Q16851;C9JNZ1;C9JVG3;C9JWG0;C9JQU9;C9JTZ5;C9JUW1;F2Z3H1;C9J3M0;F2Z3P4;F8WC70	0.96783	0.88857	0.89635	0.88595	107.67	10	12	12	12	0.89029	1.12323
PRPS1	P60891;B1ALA9;B4DNL6;P21108;B1ALA7	1.0466	0.90459	0.89316	0.87433	284.98	10	11	11	8	0.890693	1.12272
UBE3C	Q15386;Q15386-2;Q15386-3	0.90892	0.9578	0.9241	0.79054	19.101	4	4	4	3	0.890813	1.12257
PUM1	Q5T1Z4;Q5T1Z8;Q14671-2;Q14671-3;Q14671;H0YEH2;E7EWT3;B4DG92;E9PR38;H0YDK8;H0YC97;E9PM68;E9PL65;E9PMX1;H0YDC5;H0YED4	1.0949	0.86898	0.86977	0.9338	57.591	11	11	14	13	0.89085	1.12252
ACTR1A	P61163;R4GMT0;B4DXP9;F5H3I4	0.98468	0.88427	0.89843	0.88994	237.32	11	12	9	11	0.89088	1.12249
MATR3	P43243;A8MXP9;D6REM6;D6R991;B3KM87;P43243-2;H0Y8T4;D6R8Z5;D6RBI2;D6RBK5;D6RE02;D6RIA2;D6RB45;D6R9F3;D6RAM9;D6RAY2;D6RBS2;D6RCM3;D6REK4	0.90481	0.89902	0.87852	0.89655	323.31	26	24	23	23	0.891363	1.12188
KIAA1279	Q96EK5	0.82448	0.8346	0.87143	0.96833	6.8932	2	2	2	3	0.891453	1.12176
CTNNAL1	Q9UBT7-2;Q9UBT7;Q9UBT7-3;Q5JTQ6;Q5JTQ9	1.4261	0.88688	0.80971	0.97834	29.408	3	3	5	3	0.891643	1.12152
STIP1	P31948;G3XAD8;F5H0T1;F5H783;F5GXD8;H0YGI8	1.0318	0.89303	0.88446	0.89755	323.31	20	21	21	23	0.89168	1.12148
NPM1	P06748-2;P06748;P06748-3;E5RI98;E5RGW4	0.92299	0.89498	0.88803	0.89285	323.31	10	11	11	11	0.891953	1.12113
NELFE	P18615;B4DYX9;A2ABK1;A2ABK2;B4DUN1;E9PD43;A2ABK4	1.0504	0.82263	0.92651	0.92706	202.37	7	8	7	9	0.892067	1.12099
ARPC4-TTLL3;ARPC4	F8WCF6;P59998;F8WDD7;P59998-3;P59998-2;H7C0A3;P59998-4;F8WDW3;F8WE39	0.9918	0.85828	0.89009	0.92852	19.49	3	4	5	3	0.892297	1.1207
HSPA13	P48723;F5GWS8	1.1631	1.0293	0.79023	0.85807	2.0285	1	1	2	2	0.892533	1.12041
TACC1	G8JLK4;O75410-7;O75410;O75410-2;E5RFM9;H0YAY0;R4GMT7;E7EVI4;E7ET87;O75410-3;H0YBT8;O75410-5;O75410-4;O75410-6;E5RJU4;B4E3H6;O75410-8	0.97954	0.87492	0.94504	0.85884	12.435	4	4	2	2	0.892933	1.1199
FAM96B	Q9Y3D0;J3KS95	0.98992	0.91622	0.70551	1.0573	21.676	3	3	1	2	0.89301	1.11981
STAM	Q92783-2;Q92783;B4DZT2;A6NMU3;C9J1E5	0.96056	0.9044	1.0119	0.76324	83.908	4	4	3	7	0.89318	1.1196
CGGBP1	Q9UFW8;C9JUJ0	0.84409	0.8643	0.98024	0.83563	12.876	4	2	1	5	0.89339	1.11933
LETM1	O95202;O95202-2;O95202-3	0.91836	0.92686	0.90109	0.85239	43.549	9	5	7	6	0.893447	1.11926
TP53	P04637-4;P04637;E7EMR6;E7EQX7;J3KP33;P04637-5;P04637-6;P04637-2;P04637-3;E9PCY9;S4R334;P04637-7;E7ESS1;P04637-8;P04637-9	0.94652	0.92486	0.89614	0.85993	21.966	5	4	4	5	0.893643	1.11901
SF3A3	Q12874;E7EUT8	0.98317	0.87836	0.88929	0.91344	323.31	15	14	13	14	0.893697	1.11895
GARS	P41250;H7C443	1.0182	0.9214	0.87893	0.8815	323.31	22	23	22	23	0.893943	1.11864
MAP3K4	J3KNB8;F5H538;Q9Y6R4-2;Q9Y6R4;F5H4R1;F5H1X6	0.88009	1.0022	0.78611	NaN	5.1327	4	4	2	0	0.894155	1.11837
CHCHD3	C9JRZ6;Q9NX63;G3V1K1;F8WAR4;F8WD73	0.8933	0.80834	0.87517	0.99922	21.135	3	2	3	5	0.894243	1.11826
DNM1L	O00429-4;O00429-2;G8JLD5;O00429-5;J3KPI2;F8VZ52;B4DPZ9;F8W1W3;F8VUJ9;B4DDQ3;F8VR28;F8VYL3;H0YI79;H0YHY4	1.1084	0.89708	0.88103	0.90466	293.07	20	21	22	20	0.894257	1.11825
PMPCB	O75439;G3V0E4;E7ERZ4;F8WAZ6;F8WEA6;F8WBE1	1.0167	0.94142	0.8977	0.84419	151.83	12	13	12	11	0.894437	1.11802
PACSIN2	Q9UNF0-2;Q9UNF0;B0QYG7;B0QYG8;H0Y923	1.02	0.90858	0.90705	0.86794	78.518	8	9	12	9	0.894523	1.11791
ASNS	P08243-2;P08243;P08243-3;F8WEJ5;C9J057;C9JT45;C9JM09;C9JLN6	1.2609	0.89866	0.89067	0.89456	305.26	22	25	24	23	0.89463	1.11778
PABPC4	Q13310-3;Q13310-2;Q13310;B1ANR0;H0Y5F5;H0YEU6;H0YCC8;H0YEQ8;B1ANR1;H0Y6X6;H0YER0;J3KTH5;P0CB38	1.0685	0.89947	0.88395	0.90049	188.64	13	13	12	11	0.894637	1.11777
EDC3	Q96F86;H3BPN4;H3BPW9;H3BN89;H3BQ37;H3BU87;H3BMB8;H3BNJ7	1.0425	0.89932	0.87949	0.90541	323.31	15	18	14	13	0.89474	1.11764
LUC7L2	Q9Y383;Q96HJ9-2;Q9Y383-3;Q9Y383-2;F8WEU3	1.057	0.90824	0.89908	0.87729	295	13	14	13	14	0.89487	1.11748
CCDC134	Q9H6E4;B0QY51	0.8702	0.81265	NaN	0.97787	7.7948	2	1	1	3	0.89526	1.11699
RPS7	P62081;B5MCP9	1.1052	0.8908	0.88622	0.90896	323.31	9	10	11	9	0.895327	1.11691
NOP2	P46087-2;P46087;P46087-4;P46087-3;F5H5X6;F5GYR3;F5H359;F5H8G6;F5GWB7;F5H709	0.80574	0.98873	0.8706	0.82732	68.656	11	8	6	7	0.89555	1.11663
CLIC1	O00299	0.92158	0.90464	0.89838	0.88424	266.06	11	12	11	9	0.895753	1.11638
VAPB	O95292;E5RK64;O95292-2	0.88952	0.85604	0.86973	0.96234	51.236	4	3	6	6	0.896037	1.11603
HIST1H2BN;HIST1H2BL;HIST1H2BM;HIST1H2BH;HIST2H2BF;HIST1H2BC;HIST1H2BD;H2BFS;HIST1H2BK;HIST1H2BA	U3KQK0;B4DR52;Q99880;Q99879;Q99877;Q93079;Q5QNW6;P62807;P58876;P57053;O60814;Q5QNW6-2;Q96A08	0.85875	0.91737	0.89211	0.87868	155.98	4	5	4	3	0.896053	1.116
BUB3	O43684-2;O43684;B4DDM6;J3QSX4	1.143	0.89441	0.89093	0.90324	323.31	11	12	13	12	0.896193	1.11583
CLNS1A	P54105;E9PMI6;J3KN38;E9PJF4;E9PQ83	1.0968	0.88949	0.90328	0.89613	308.81	4	7	5	4	0.8963	1.1157
AARSD1;PTGES3L-AARSD1	Q9BTE6;C9J5N1;Q9BTE6-2;Q9BTE6-3;L7N2F4;K7EQ85;H7C1K1;K7N799;H7C054	0.90262	0.87004	0.90666	0.91229	159.01	7	10	9	9	0.89633	1.11566
OTUD4	G3V0I6;Q01804;Q01804-3;Q7RTX8;Q01804-2	1.0141	0.9615	0.871	0.85746	48.447	3	4	3	3	0.896653	1.11526
DYNLRB1	B1AKR6;Q9NP97;B4DFR2;H3BQI1;Q8TF09	0.97649	0.91654	0.81204	0.96141	21.506	2	3	3	4	0.896663	1.11525
AURKB	J3QLN8;J3KT86;Q96GD4-4;Q96GD4;J9JID1;J3QR41;J3KTD6;Q96GD4-2;J3KRJ2;Q96GD4-3;B4DXA6;J3KRF8;Q5Y191;Q9UQB9-2;Q9UQB9-3;Q9UQB9	1.2823	0.89792	NaN	NaN	4.6999	3	3	1	1	0.89792	1.11368
PELO	Q9BRX2	1.0679	0.94586	0.93293	0.8152	153.7	6	8	7	9	0.897997	1.11359
CMAS	Q8NFW8;Q8NFW8-2;F5GYM0	0.94093	0.88994	0.90683	NaN	9.8999	3	3	3	1	0.898385	1.11311
NUP50	Q9UKX7-2;Q9UKX7;B4E2D3;B0QY21	0.99893	0.9387	0.87782	0.87885	259.14	14	16	13	14	0.898457	1.11302
TBP;TBPL2	P20226-2;P20226;H0Y6D8;Q6SJ96	0.95229	0.8986	NaN	NaN	15.125	2	2	0	0	0.8986	1.11284
WAC	Q9BTA9-2;Q9BTA9;Q9BTA9-5;Q9BTA9-3;J3QTA0;C9JD58;C9JVK6	1.0083	0.8546	0.95829	0.88412	56.35	4	5	5	4	0.899003	1.11234
NXF1	Q9UBU9;E9PIN3;Q9UBU9-2;E9PLA7;H0YDU0;E9PQA4	1.0668	0.89296	0.89941	0.90561	142.3	15	13	15	16	0.899327	1.11194
TOP2A	P11388;P11388-2;P11388-3;P11388-4	1.0554	0.90305	0.99426	0.80069	36.541	8	13	7	8	0.899333	1.11193
SNRPD3	B4DJP7;P62318;H3BT13	0.92793	0.87284	0.95825	0.86774	253.95	4	4	5	4	0.89961	1.11159
DHX30	Q7L2E3-2;H7BXY3;Q7L2E3-3;Q7L2E3	1.0351	0.92169	0.89277	0.88529	323.31	33	38	30	33	0.899917	1.11121
EMC7	Q9NPA0;H0YDT8;H0YDX2	1.0092	0.91618	0.9072	0.87642	34.008	4	3	2	3	0.899933	1.11119
SAE1	Q9UBE0;M0QZS6;B3KNJ4;Q9UBE0-2;Q9UBE0-3;M0QX65;B4DY66;M0R054;M0QYM8;M0R286;M0R375;M0QYP2	0.95769	0.9189	0.90567	0.87604	323.31	13	16	14	13	0.900203	1.11086
TXLNA	P40222	1.4512	0.92385	0.88433	0.8927	323.31	12	12	18	16	0.900293	1.11075
CDC5L	Q99459	0.98229	0.90718	0.89915	0.89462	323.31	27	27	22	26	0.900317	1.11072
ARPC2	O15144;C9JTV5;G5E9J0;H7C3F9;G5E9S7	1.041	0.91486	0.90235	0.88419	194.94	12	13	10	10	0.900467	1.11054
EP300	Q09472	1.0387	0.91896	0.91135	0.87174	11.542	7	8	5	5	0.900683	1.11027
EEF1A1;EEF1A1P5	P68104;Q5VTE0;Q5JR01;A6PW80	1.2578	0.914	0.89258	0.89586	323.31	24	26	25	26	0.900813	1.11011
DDX55	F5H5U2;Q8NHQ9;E7EX41;Q8IYH0	1.0048	0.9369	0.93066	0.8349	34.417	7	6	6	4	0.90082	1.1101
PRKAR2A	Q9BUB1;P13861;H7C330;H7C1L0;C9J830;P31323;H7C4A9	0.91309	0.88099	0.91523	0.90688	323.31	12	12	12	14	0.901033	1.10984
ARPC5	O15511;O15511-2;B1ALC0	1.017	0.9203	0.89326	0.88971	13.277	3	2	3	5	0.90109	1.10977
CRTC2	Q53ET0;Q5T4K5;J3KNE6	0.88059	0.85777	1.01	0.83569	24.585	3	3	6	5	0.901153	1.10969
ILKAP	Q9H0C8;E9PC05	0.93674	0.89872	0.93123	0.87393	86.097	7	8	9	6	0.901293	1.10952
TRAFD1	O14545;F8VNX8;F8VVF3;B4DI89;S4R2Z9;F8VWK2	1.4738	1.1213	0.54924	1.0355	5.9532	3	2	2	3	0.902013	1.10863
PDXDC1	J3KNK7;E7EMH5;E7EPL4;H3BNZ1;Q6P996;Q86XE2;Q6P996-2;Q6P474	1.0332	0.98467	0.8033	0.91876	53.941	5	8	5	7	0.902243	1.10835
NFXL1	Q6ZNB6;Q6ZNB6-2	1.0512	0.83116	0.93904	0.93678	130.07	8	8	4	6	0.902327	1.10825
SMAD2	Q15796-2;Q15796;B7Z5N5;K7EJX0	0.88941	0.86358	0.86386	0.9796	48.231	2	4	2	2	0.902347	1.10822
COX4I1	P13073;H3BN72;H3BNV9;Q86WV2;H3BPG0;H3BNI5	1.0434	0.96548	0.88031	0.86142	32.017	3	4	6	7	0.902403	1.10815
ALKBH5	Q6P6C2;Q6P6C2-3;Q6P6C2-1	0.85525	0.93211	0.8599	0.9157	59.918	4	4	6	7	0.90257	1.10795
HNRNPA0	Q13151	0.99331	0.93623	0.87034	0.90259	233.27	5	7	4	4	0.903053	1.10735
DYNC1LI2	O43237;B4DZP4;B4E2E0;J3KRI4;J3KRZ2;E7EPL8	1.2171	1.0393	0.81774	0.85228	26.375	6	5	6	5	0.903107	1.10729
PRPF8	Q6P2Q9;I3L3Z8;I3L1T8	0.9561	0.88846	0.90538	0.9157	323.31	79	72	79	81	0.90318	1.1072
LAS1L	Q9Y4W2-2;Q9Y4W2;Q9Y4W2-3;Q9Y4W2-4	1.029	0.9068	0.91606	0.88691	92.741	7	11	11	9	0.903257	1.10711
GPKOW	Q92917	0.93665	0.9285	0.90225	0.87945	323.31	13	12	17	15	0.9034	1.10693
MED1	Q15648;Q15648-3	1.0309	0.88886	0.88733	0.9342	29.79	8	9	7	6	0.903463	1.10685
AGFG1	P52594-2;P52594-3;P52594;P52594-4;B8ZZY2;C9J2I0	0.99792	0.85346	0.89968	0.95731	91.213	6	5	5	4	0.903483	1.10683
STAM2	O75886;O75886-2	0.90278	0.90352	NaN	NaN	10.07	4	4	1	0	0.90352	1.10678
EIF4B	E7EX17;P23588;B4DS13;F8VX11;F8VSC7;F8VP89;F8VYE9;F8W0K0;F8VRU1	1.1398	0.88936	0.92713	0.89588	323.31	12	13	11	12	0.904123	1.10604
PGK1	P00558;B7Z7A9;E7ERH5	0.9333	0.91124	0.89883	0.90243	323.31	22	23	24	22	0.904167	1.10599
HDAC1	Q13547;Q5TEE2;F5GXM1	1.0726	0.93536	0.90254	0.87557	199.69	8	10	8	9	0.90449	1.1056
GSPT2	Q8IYD1	1.0709	1.0526	0.88888	0.77251	16.226	4	5	3	2	0.904663	1.10538
MTA2	O94776;Q68DB1	1.0365	0.90009	0.89862	0.91531	323.31	19	18	16	14	0.904673	1.10537
EIF3B	P55884;P55884-2;C9JZG1;C9JQN7	1.1622	0.90557	0.90613	0.90237	323.31	32	31	34	34	0.90469	1.10535
SHMT2	P34897-3;P34897;P34897-2;B4DLV4;H0YIZ0;G3V2Y4;G3V540;G3V2W0;G3V3Y8;G3V4T0;G3V4X0;G3V2E4	0.95679	0.92604	0.90434	0.88487	323.31	23	25	25	24	0.905083	1.10487
CBS	P35520;P35520-2;F5H2U1;C9JMA6;H7C2H4	0.84133	0.9172	0.876	0.92205	293.75	9	12	10	10	0.905083	1.10487
PA2G4	Q9UQ80;F8VR77;F8W0A3;H0YIN7;F8VZ69	1.045	0.90526	0.90602	0.90399	323.31	19	21	19	18	0.90509	1.10486
PRPF19	Q9UMS4;F5GY56;F5H2I0;H0YGF3;H0YGZ5	0.92964	0.90302	0.91061	0.9033	323.31	17	17	16	15	0.905643	1.10419
LRPAP1	P30533	1.3482	0.88024	0.90117	0.93599	72.076	4	2	4	4	0.9058	1.104
TERF2IP	Q9NYB0	1.0491	0.91923	0.95201	0.84621	113.8	5	5	11	7	0.905817	1.10398
CPSF7	Q8N684-2;Q8N684;Q8N684-3;F5H669;J3QT54;F5H6M0;F5H047;C9J286;C9J323;C9JM38;F5H5B7;F5H1W4;F5H2K8;F5H6P5;F5H6A8;F5GXA3	0.86097	0.9015	0.88198	0.93459	72.755	6	7	7	9	0.906023	1.10372
EPS15	P42566;B1AUU8;H7BYP0;P42566-2;S4R3U1	0.98214	0.90073	0.89921	0.91828	87.52	14	15	17	16	0.906073	1.10366
SLC2A1	P11166;C9JIM8	0.92785	0.90623	NaN	NaN	5.2918	3	3	0	0	0.90623	1.10347
RAB11FIP1	Q6WKZ4;Q6WKZ4-3;E7EX40;Q6WKZ4-2;Q6WKZ4-1;Q6WKZ4-5	0.95629	0.94794	0.89651	0.8746	75.26	8	9	7	9	0.90635	1.10333
CDK11B;CDK11A	J3QL65;J3KTL7;Q5QPR4;J3QR29;Q5QPR3;J3QKR5;J3QR44;Q9UQ88-10;P21127-12;P21127-4;P21127-5;P21127-10;P21127-6;P21127-9;Q9UQ88-4;P21127-8;Q9UQ88-3;Q9UQ88-2;P21127-3;P21127-2;Q9UQ88;P21127;Q9UQ88-5;Q9UQ88-9;Q9UQ88-8	0.89052	0.92007	0.86761	0.93168	48.732	5	5	3	4	0.906453	1.1032
ZFAND6	Q6FIF0-2;Q6FIF0;H0YLR2;H0YME2;H0YK21;H0YK54	1.1159	0.9669	0.87493	0.87771	22.302	2	2	2	2	0.906513	1.10313
RDX	P35241;P35241-5;P35241-4;E9PNV3;P35241-3;E9PQ82;H0YE16;P35241-2;E9PKN5	1.1126	0.92757	0.87969	0.91272	74.513	6	5	6	6	0.90666	1.10295
MAD1L1	B3KR41;Q9Y6D9;C9JPS1;C9JTA2;C9JP81;C9J9H5;C9JX80;C9JKI7;C9K086	1.2204	0.88816	0.7442	1.0879	20.331	4	4	2	5	0.906753	1.10284
MAPRE1	Q15691	1.0576	0.89209	0.92081	0.90863	323.31	9	12	13	12	0.907177	1.10232
CSE1L	P55060-3;P55060;P55060-4;B4DUC5;P55060-2	1.0424	0.90514	0.91157	0.90511	323.31	38	38	30	33	0.907273	1.1022
GFM2	Q969S9-3;Q969S9;Q969S9-4;Q969S9-2;Q969S9-5;D6RAL1	0.74816	0.92409	0.89073	NaN	4.7244	3	3	2	1	0.90741	1.10204
CSTF2T	Q9H0L4	1.0579	0.86661	0.78833	1.0677	32.609	4	3	3	3	0.907547	1.10187
TUBA1C	F5H5D3;Q9BQE3;F8VVB9;F8VQQ4;F8VS66;F8VRZ4;F8VX09;F8VWV9;A6NHL2-2;A6NHL2;C9K0S6;C9JDL2;F8VRK0;F8W0F6;F8VXZ7;Q9H853	1.0216	0.88399	0.93201	0.90692	323.31	3	3	4	4	0.90764	1.10176
SMARCC1	Q92922;F8WE13	1.0625	0.89986	0.92252	0.9008	323.31	21	23	20	16	0.907727	1.10165
OXSR1	O95747;C9JIG9;F8WBK9	0.97269	0.8739	0.92309	0.92673	157.18	9	12	13	11	0.907907	1.10143
RPRD1B	Q9NQG5	1.2111	0.94593	0.90444	0.87366	25.907	2	2	3	3	0.90801	1.10131
MVD	P53602;H3BP35	0.8666	0.90802	NaN	NaN	4.9847	2	2	1	1	0.90802	1.1013
HSPA6	P17066;P48741	0.97617	0.89537	0.90975	0.919	278.07	2	2	1	2	0.90804	1.10127
BTF3L4	Q96K17;E9PL10;Q96K17-2	0.96785	0.91041	0.89716	0.91676	323.31	7	7	7	4	0.90811	1.10119
ABI1	F5H1G9;F8WA55;F8WA56;A6NFN2;Q8IZP0-10;Q8IZP0-8;Q8IZP0-7;Q8IZP0-2;Q8IZP0-4;Q8IZP0-3;Q8IZP0-5;Q8IZP0-6;Q8IZP0-9;Q8IZP0;Q8IZP0-12;Q8IZP0-11	1.0186	0.85729	0.96234	0.90505	59.596	7	6	5	5	0.908227	1.10105
LSM3	P62310	0.95616	0.98058	0.88305	0.86135	13.167	2	1	1	1	0.908327	1.10093
CLPTM1	F5H8J3;O96005;B4DDS3;K7EQQ1;K7ERL5	1.225	0.87889	0.95871	0.88762	60.087	7	6	5	6	0.908407	1.10083
AAMP	C9JG97;C9JEH3;Q13685;C9JTS3;H7C0R2	1.2317	0.94745	0.89802	0.87984	257.34	8	5	9	8	0.908437	1.10079
RAC1;RAC2	P63000;P63000-2;P15153;B1AH77;B1AH78;B1AH80	0.95995	0.90099	0.92682	0.89776	22.767	5	5	5	6	0.908523	1.10069
MYH14	F2Z2U8;G8JLL9;Q7Z406;Q7Z406-6;Q7Z406-2;Q7Z406-4;Q7Z406-5;M0QY43	1.1294	0.80111	0.87756	1.0473	7.914	3	2	2	3	0.908657	1.10053
LITAF;TLE3	H0YKT5;H0YKN8;H0YL70;Q04726-2;F8W964;Q04726-3;Q6PI57;Q04726-5;Q04726-4;Q04726;F8W8S3;F5H7D6;H0YNT2;H0YNI7;H0YLI3;H0YKH0;H0YLW9	0.92866	0.92296	0.9135	0.88975	154.73	15	15	13	12	0.908737	1.10043
GMPS	P49915;F8W720	1.0081	0.89962	0.91701	0.90972	323.31	27	31	29	28	0.908783	1.10037
APRT	P07741;H3BQF1;P07741-2;H3BQB1;H3BQZ9;H3BSW3	0.87509	0.94128	0.89018	0.89506	131.04	4	5	5	5	0.90884	1.1003
PPIA	P62937;F8WE65;C9J5S7;Q567Q0;E5RIZ5;Q9Y536;F5H284;A2BFH1	0.98628	0.90205	0.917	0.90828	323.31	10	10	11	11	0.90911	1.09998
ATP6V1C1	P21283;E7EV59	1.0989	0.883	0.97554	0.86894	18.072	3	6	2	5	0.90916	1.09992
SART1	O43290;E9PQI8	0.97595	0.92607	0.89834	0.90308	260.31	18	17	18	18	0.909163	1.09991
UNC119	Q13432;K7EN86;Q13432-2;K7EJU3;C9JSK0	1.3143	1.0714	NaN	0.74798	5.8061	4	4	2	1	0.90969	1.09928
IDH3B	O43837;O43837-2;O43837-3	0.89014	0.91601	0.89739	0.91614	71.659	9	8	8	9	0.909847	1.09909
MRPL10	Q7Z7H8;Q7Z7H8-2	0.89626	0.92192	0.89782	NaN	5.7594	2	2	1	1	0.90987	1.09906
MCMBP	Q9BTE3-2;Q9BTE3;Q9BTE3-3	1.0259	0.87722	0.93972	0.91302	323.31	17	20	19	19	0.909987	1.09892
CDC45	O75419-2;O75419;O75419-3;H7BZ91;C9K087;C9J911	1.137	1.0173	0.7941	0.91929	11.445	3	5	3	4	0.91023	1.09862
PSMC4	P43686;P43686-2	1.0793	0.89873	0.92238	0.91	139.49	8	8	7	7	0.91037	1.09845
CWC22	B7WP74;B7WP27;Q9HCG8	0.88682	NaN	0.90285	0.91798	5.256	4	1	2	3	0.910415	1.0984
RSRC1	H7C5Q0;Q96IZ7-2;Q96IZ7;C9J713	0.93728	0.81523	NaN	1.0058	6.2593	2	2	1	2	0.910515	1.09828
GTF2F2	P13984	1.0147	0.91562	0.89445	0.92258	199	9	9	8	9	0.910883	1.09784
EIF4EBP1	Q13541	1.0897	0.96448	0.97378	0.7952	86.059	1	2	3	2	0.911153	1.09751
WHSC1L1	Q9BZ95-4;Q9BZ95-2;B7ZL11;Q9BZ95;Q9BZ95-3;E9PKA2	1.0938	0.96956	NaN	0.85283	4.4752	3	4	1	3	0.911195	1.09746
RNF214	Q8ND24;E9PN76;B4DTD1;E9PRE9	1.1249	0.91837	NaN	0.90467	8.6814	4	4	0	1	0.91152	1.09707
PPP2R4	A6PVN5;Q15257-3;Q15257-2;Q15257;A6PVN9;B4DZF8;Q5T949;Q5T948;Q15257-4;C9IZ76;B7ZBQ0;Q68CR8;A6PVN8;A6PVN6;A6PVN7;B7ZBP9;B7ZBP7;B4DDQ6;H0Y6E5	0.90592	0.90787	0.89546	0.93159	27.894	3	7	5	5	0.91164	1.09692
C12orf43	E7ENF1;F5H7W8;Q96C57;H0YGK4;F6TFQ5;F5H3K2;G5EA44;F5H8B7;H0YF83	1.0485	0.76365	0.9918	0.97958	61.264	4	2	4	6	0.911677	1.09688
PAF1	M0QX35;Q8N7H5;F8W9Q2;Q8N7H5-2;B4DGJ5	1.0904	0.94585	0.90866	0.88129	139.77	9	9	8	9	0.911933	1.09657
TRIM32	Q13049;Q5JVY0	1.1419	1.0296	0.79433	NaN	32.452	3	4	2	1	0.911965	1.09653
MPHOSPH10	O00566;U3KQ48	0.99503	0.90856	0.91539	NaN	2.7911	2	4	1	0	0.911975	1.09652
TAF10	Q12962	1.0422	0.99988	0.86717	0.86963	69.558	3	2	2	1	0.912227	1.09622
ARHGAP8;PRR5-ARHGAP8	P85298-4;P85298-3;P85298;H0Y9T8;F8W6F3;B1AHC3;B1AHC4;P85298-2;A6ZJ79;B1AHC2;B1AHF8;F8WCV8;F8W6F4	1.0279	0.91776	NaN	0.90752	62.431	4	5	2	5	0.91264	1.09572
SAP18	O00422;H7BZW6;U3KPY7;U3KQ12	0.92717	0.89874	0.91487	0.92449	26.626	4	2	3	5	0.9127	1.09565
AARS2	Q5JTZ9	0.76518	0.87683	0.92585	0.93549	217.13	17	13	13	15	0.912723	1.09562
TARS	P26639;P26639-2;G3XAN9;E7ERI3;D6R9F8;D6RCA5;D6RDJ6;D6RBR8	1.0999	0.91236	0.91433	0.91149	323.31	28	29	30	30	0.912727	1.09562
TPD52L2	O43399-2;O43399-4;O43399-3;O43399-6	0.96315	0.91464	0.94242	0.88157	297.91	6	7	7	7	0.912877	1.09544
ANKS1A	Q92625;B4DQW8	1.089	0.92838	0.98816	0.82235	16.068	3	4	3	3	0.912963	1.09533
YTHDF3	R4GN55;Q7Z739;R4GMX0;S4R373	1.1794	0.96366	0.87574	0.8995	90.749	6	5	8	7	0.912967	1.09533
NUDCD1	Q96RS6;Q96RS6-2;Q96RS6-3;E5RGX7	1.0881	0.9167	0.96247	0.86014	98.639	12	15	10	12	0.913103	1.09517
WDR74	E9PS41;Q6RFH5;Q6RFH5-2;H0YFP2	0.89686	0.85094	1.0238	0.86481	12.831	3	3	2	3	0.913183	1.09507
PAFAH1B1	P43034;B4DF38;I3L3N5;P43034-2	1.0279	0.92962	0.89869	0.91132	323.31	14	14	17	12	0.91321	1.09504
ZYX	Q15942;H0Y2Y8;B4DQX7;B4DQR8;H7C3D3;C9JJK5;C9IZ41;H7C3R3	1.0058	0.93494	0.89468	0.91021	323.31	11	9	12	11	0.913277	1.09496
UBE2G1	P62253;I3L2Q4;K7EPR7;I3L2H7	0.9413	0.89278	0.97455	0.87252	115.57	4	5	5	6	0.913283	1.09495
USP7	B7Z815;Q93009;F5H8E5;H3BND8;H3BQD1;H3BUV0;H3BRA2;I3L2D8;H3BMF6;REV__J3QKR9;REV__Q86YS3	0.94959	0.92146	0.90288	0.91561	323.31	28	29	27	26	0.913317	1.09491
EXOC2	Q96KP1;G8JLK9	0.77511	0.89253	0.94183	0.90608	26.391	8	9	6	6	0.91348	1.09471
TCEA1	P23193;P23193-2;E5RIS7;E5RJ93;B7Z4S1;E5RK46;E5RFI1;Q5JRI7	1.0204	0.90686	0.94659	0.88702	150.3	10	13	10	13	0.91349	1.0947
ERP29	P30040;F8VY02;F8W1G0;P30040-2	1.0292	0.89968	0.91061	0.93069	51.229	6	7	6	7	0.91366	1.0945
TOMM34	Q15785	0.99139	0.90288	0.90896	0.92961	163.36	11	10	10	10	0.913817	1.09431
ZRANB2	O95218-2;O95218	0.98888	0.95521	0.89711	0.88915	53.219	4	9	7	10	0.913823	1.0943
RBBP5	Q15291-2;Q15291	1.0184	0.87893	0.9677	0.8949	62.251	4	5	5	2	0.913843	1.09428
SEC63	Q9UGP8;A6PVC9	0.93243	0.91064	0.92076	0.91054	323.31	18	19	18	18	0.91398	1.09412
EFTUD1	Q7Z2Z2-2;Q7Z2Z2	0.93395	0.91487	0.90222	0.92572	71.822	7	9	9	8	0.91427	1.09377
UBAP2L	Q14157-4;Q14157-1;F8W726;Q14157-3;Q14157;Q14157-5;Q5VU77;Q5VU79;Q5VU78;Q5VU81;Q5VU80	1.2155	0.91338	0.9232	0.90628	323.31	17	16	17	17	0.914287	1.09375
RICTOR	Q6R327;Q6R327-3;D6R9S6;Q6R327-4	1.2429	0.98651	NaN	0.84292	5.462	3	4	1	2	0.914715	1.09324
PPP1CA	P62136;P62136-2;E9PMD7;P62136-3;F5H1L6;F5H037	0.93745	0.93046	0.90143	0.91238	210.44	14	14	12	12	0.914757	1.09319
DDT;DDTL	P30046;B7Z522;J3KQ18;B5MC82;A6NHG4	0.96851	0.9606	0.87586	0.90817	285.68	6	5	5	5	0.914877	1.09304
TFDP1	Q5JSB5;Q14186;F5H452;B4DLQ9;Q5JSB6	1.292	0.94303	0.88465	0.91718	23.326	4	4	5	4	0.914953	1.09295
GSK3B	P49841;P49841-2	1.0568	0.91822	0.92084	0.90601	61.552	7	5	4	5	0.915023	1.09287
RING1	Q06587;Q06587-2	1.0155	0.89145	0.96692	0.88745	49.493	2	3	4	4	0.915273	1.09257
SUGP1	Q8IWZ8;B4DVK3;K7EK16;Q8IWZ8-2;K7ESM0;U3KPX0;K7ELR6	1.0464	0.89325	0.90593	0.94763	32.581	7	5	4	6	0.915603	1.09218
HN1L	A6NGP5;B4DLH4;Q9H910;H3BU16;Q9H910-2;H3BMT0;H3BTV5;H3BMM8;B4E1P3	1.1507	0.8941	0.92779	0.92524	121.31	5	3	7	7	0.91571	1.09205
GTSE1	Q9NYZ3	1.3772	0.8297	0.72072	1.1973	19.563	2	5	2	3	0.915907	1.09181
PDE12	F6T1Q0;Q6L8Q7-2;Q6L8Q7	1.0585	0.9381	0.87724	0.9328	323.31	17	16	17	17	0.916047	1.09165
CCAR2	Q8N163-2;Q8N163;G3V119;E5RFJ3;E5RHJ4;H0YC69;E5RGU7;H0YC58;E5RHH8	0.90978	0.92524	0.93258	0.89033	323.31	24	23	26	23	0.91605	1.09164
UBQLN2	Q9UHD9	0.94751	0.95006	0.94545	0.85343	169.08	4	4	4	3	0.916313	1.09133
ACLY	P53396;P53396-2;B4E3P0;K7ESG8;K7EIE7	1.0047	0.91061	0.92043	0.91867	323.31	46	47	45	44	0.91657	1.09102
GPS1	C9JFE4;Q13098-5;Q13098;Q13098-7;Q13098-6;J3QQX0;J3QLT0;J3KSA5;J3KRJ4;J3QS84;J3QL53;J3KRE8	1.0199	0.96254	0.92658	0.86074	71.392	4	4	6	7	0.91662	1.09096
INPPL1	O15357-2;O15357;H0YFZ4;F5H588;F5GY16	0.87319	NaN	0.91671	NaN	6.5825	3	1	2	0	0.91671	1.09086
GCLC	P48506;D6R959;D6REX4;H0Y9I7	1.0479	0.85325	0.97898	0.91797	12.215	4	4	3	3	0.916733	1.09083
XIAP	P98170;B1AKU2	0.828	0.81845	1.0464	0.88604	14.192	4	5	2	2	0.916963	1.09056
H2AFV;H2AFZ	Q71UI9;P0C0S5;C9J0D1;Q71UI9-4;Q71UI9-2;Q71UI9-3;C9J386;Q96QV6;P16104;Q9BTM1-2;Q71UI9-5;Q8IUE6	1.0272	0.91343	0.90055	0.93766	39.157	5	3	2	2	0.917213	1.09026
CCDC97	Q96F63;M0QXS4	1.1296	0.9402	0.86923	0.94319	44.219	4	5	3	5	0.91754	1.08987
BRE	Q9NXR7;Q9NXR7-4;Q9NXR7-3;Q9NXR7-1;F8W733;C9J2G0	0.77146	0.87487	0.93929	0.93852	34.154	5	6	4	4	0.91756	1.08985
EIF3G	O75821;K7EL20;K7ENA8;K7ER90;K7EP16;K7EL60;K7ENH0	1.1253	0.92822	0.90042	0.92411	323.31	15	14	15	14	0.917583	1.08982
FAM129B	Q96TA1-2;Q96TA1	1.0373	0.99622	1.0228	0.7338	87.831	6	8	4	4	0.917607	1.08979
PAWR	Q96IZ0;H0YI16;H0YHP5;F8W1M8	1.1079	0.8515	1.0417	0.85962	147.9	6	6	6	6	0.917607	1.08979
USP48	Q86UV5-2;Q86UV5;B7ZKS7;Q86UV5-7;Q86UV5-3;Q86UV5-4;Q86UV5-5;H3BLX5;E9PJH5;E9PJ93;Q86UV5-6	1.3082	1.011	0.81187	0.93012	9.4513	3	3	4	4	0.917663	1.08972
URI1	F8W9T0;O94763-2;O94763-3;O94763	0.76059	0.76257	1.0799	0.91057	17.145	4	5	2	5	0.91768	1.0897
EIF4G1	E9PGM1;E7EX73;E7EUU4;Q04637-4;Q04637-8;Q04637-7;Q04637-5;Q04637-3;Q04637;Q04637-9;Q04637-6;C9JF13;C9J6B6;C9K073;C9J2Z7;H7C044;H7C0V6;REV__Q8NEG2-2;REV__Q8NEG2;REV__F5H7J8;REV__C9JQZ6;REV__J3KQX6;F8WCF2;C9J987;C9JWH7;C9J556;C9JHW9;C9JSU8;C9JWW9	1.0621	0.92331	0.90137	0.92859	323.31	48	50	42	44	0.917757	1.08961
SLC4A1AP	Q9BWU0;H7C256	1.0727	0.9114	0.93714	0.90522	216.67	11	10	11	11	0.91792	1.08942
PTPN1	P18031;B4DSN5	0.95163	0.84786	0.91511	0.99108	52.451	9	7	7	8	0.918017	1.0893
PHF3	Q92576-2;Q92576;E7ER40;E7EVH3;E9PE34;B3KP41;D6R9X2;D6RBF0	0.90531	0.92579	0.90103	0.92729	171.9	14	18	15	14	0.918037	1.08928
SENP3	J3KNH7;Q9H4L4;J3QL36;J3KSF5;J3QRE4	0.88794	0.71184	1.0856	0.95678	18.411	2	5	3	5	0.918073	1.08924
RRBP1	Q9P2E9-2;Q9P2E9;Q9P2E9-3;F8W7S5;A2A2S5	0.92737	0.91581	0.90001	0.93897	271.09	17	14	18	22	0.918263	1.08901
BYSL	Q13895;H7BY94;F8WBL2	1.0785	0.89692	0.87949	0.97912	54.88	7	8	6	9	0.91851	1.08872
PSMG1	O95456-2;O95456;F8WBH7	1.2716	0.89545	0.95247	0.90826	112.75	7	9	6	7	0.918727	1.08846
DPP8	H0YK36;C9JSG1;J3KPT0;Q6V1X1-6;Q6V1X1-4;Q6V1X1-2;Q6V1X1-5;Q6V1X1-3;Q6V1X1	0.90843	0.91895	NaN	NaN	3.5765	1	1	0	0	0.91895	1.0882
CTPS1	P17812;B4DR64;B7Z9C4	1.0088	0.92836	0.91447	0.91503	323.31	24	23	24	25	0.919287	1.0878
DHX40	Q8IX18-3;Q8IX18;Q8IX18-4;C9JEW8;Q8IX18-2;J3KTK0;F5H625;J3KSX9;J3KS08	1.0558	0.90895	0.95683	0.89212	44.924	10	10	10	10	0.9193	1.08778
DCP1A	U3KQU1;U3KQM8;U3KQI9;Q9NPI6	0.96707	0.91265	0.95651	0.88903	36.938	7	8	9	8	0.919397	1.08767
RTF1	Q92541;H0YKX1	1.0806	0.89919	0.91135	0.94787	51.634	13	10	9	9	0.91947	1.08758
PSMB7	Q99436;Q5TBG5;B4E0P1	0.99808	0.9323	0.91081	0.91553	282.97	7	5	3	5	0.919547	1.08749
EXOC1	Q9NV70-2;Q9NV70	0.89894	0.98354	NaN	0.85598	12.453	11	11	1	3	0.91976	1.08724
COPS8	E9PGT6;Q99627-2;Q99627;B8ZZP3;H7C3S9	0.91466	0.91645	0.93279	0.91045	111.3	5	5	4	3	0.919897	1.08708
RPTOR	Q8N122;F5H7J5;I3L436;F5GXV9;Q8N122-2	0.98239	1.01	0.85987	0.89041	36.106	5	8	5	5	0.920093	1.08685
YWHAZ	P63104;E7EX29;B0AZS6;P63104-2;B7Z2E6;H0YB80;E7ESK7;E5RGE1;E5RIR4;E9PD24;E7EVZ2	0.92491	0.88608	0.9252	0.95053	323.31	7	5	7	8	0.920603	1.08624
XPO1	O14980;C9JKM9;C9J673;C9IZS4;C9JQ02;C9JV99;F8WF71;C9JF49;C9IYM2;H7BZC5	1.0392	0.91899	0.92987	0.91328	323.31	38	38	35	34	0.920713	1.08611
EPB41	P11171-2;P11171;P11171-5;E9PEW9;P11171-4;P11171-3;P11171-6;P11171-7;Q4VXN1	1.2514	0.90999	0.9561	0.89641	154.73	10	12	11	12	0.920833	1.08597
AKAP1	Q92667;Q92667-2;I3L0W0;I3L2N7;I3L0K6;I3L364;I3NI36	1.0376	0.92461	0.92625	0.91204	239.34	14	12	10	12	0.920967	1.08582
PSIP1	O75475;O75475-3;O75475-2	0.95801	0.9164	0.92765	0.91887	92.583	8	8	8	8	0.920973	1.08581
FTSJ1	Q9UET6;B7Z4K4	0.8847	0.84047	1.1433	0.77919	43.629	3	6	4	5	0.920987	1.08579
PPP1R8	Q12972;Q12972-2;Q12972-3	0.89995	0.9373	0.91676	0.90903	219.35	8	8	6	6	0.92103	1.08574
PGM3	O95394;O95394-3;O95394-4;J3KN95;D6RCQ8;D6RIS6;D6RF77;H0Y8I3;D6RCD1;D6RC77;H0Y987	1.0108	0.89323	0.95125	0.91887	323.31	14	15	13	14	0.921117	1.08564
RBFOX2	O43251-6;O43251-8;S4R3K7;B0QYV1;O43251-5;O43251-10;O43251-2;O43251;F8VR27;F8VZY7;B0QYY4;B7Z1U7;F8VZG9;O43251-3;O43251-9;Q9NWB1-3;O43251-4;Q9NWB1-4;Q9NWB1-5;Q9NWB1;O43251-7;Q9NWB1-2;I3L1D4;B0QYY7;F8VRS4	0.91413	1.1347	0.76925	0.86119	21.272	4	4	3	4	0.921713	1.08494
DHRS7B	Q6IAN0;J3QKT1;J3QLK1;J3QLJ8	0.95711	0.89175	1.017	0.8571	12.091	2	3	4	4	0.92195	1.08466
STMN1	A2A2D0;P16949;P16949-2	0.93497	0.94708	0.83941	0.97976	36.959	3	3	4	4	0.922083	1.0845
UBA2	Q9UBT2;B3KWB9;K7EPL2;K7ESK7;U3KQ93;U3KQ55;K7ES38	0.96914	0.90859	0.9345	0.92319	323.31	24	25	24	26	0.922093	1.08449
HSP90AB2P	Q58FF8	1.0242	0.94513	0.90275	0.91844	101.48	1	1	1	1	0.922107	1.08447
NAA50	E7EQ69;Q9GZZ1;C9J5D1;Q9GZZ1-2;C9JZU6;B0AZT5;F8WCK0;C9J5J3	1.1107	0.91342	0.86925	0.98388	34.525	3	4	2	4	0.922183	1.08438
HERC2	O95714;Q9BVR0	1.07	0.95374	0.89097	NaN	7.124	8	6	2	1	0.922355	1.08418
DTNA	M0QZ28;F8WE01;Q9Y4J8-6;Q9Y4J8-10;Q9Y4J8-11;Q9Y4J8-13;Q9Y4J8-2;M0QYX6;Q9Y4J8;M0R021;M0R0C4;Q9Y4J8-8;A8K541;Q9Y4J8-5;Q9Y4J8-4;Q9Y4J8-3;K7ERH7;Q9Y4J8-12	0.88593	0.88694	NaN	0.95807	29.746	2	4	1	4	0.922505	1.084
PWP1	Q13610;B4DJV5;F8VZ56;Q7Z3X9	1.1995	0.87599	1.0088	0.88322	143.72	9	12	7	8	0.92267	1.08381
LUC7L	Q9NQ29-2;Q9NQ29;Q9NQ29-3;A8MYV2;B8ZZ10;B8ZZ09;B8ZZ12;F8WBC1;F2Z322	1.1915	0.96902	0.87326	0.92624	75.51	4	3	4	4	0.92284	1.08361
ACO2	Q99798;A2A274	0.87101	0.90443	0.93186	0.9324	323.31	32	29	30	29	0.922897	1.08354
CDC42EP4	Q9H3Q1;B3KUS7;J3QQS6	1.0714	NaN	1.059	0.7868	53.367	2	1	2	4	0.9229	1.08354
PITPNB	P48739-2;P48739;B7Z7Q0;B3KYB6;B3KYB7	1.0306	0.93019	0.91293	0.9261	153.18	10	9	12	10	0.923073	1.08334
FKBP4	Q02790;F5H1U3;H0YFG2;F5H120	0.96471	0.90801	0.92575	0.9358	323.31	29	26	27	26	0.923187	1.0832
SNRPE	P62304;A6NHK2	1.1386	1.0595	0.85957	0.85058	18.782	3	1	3	2	0.923217	1.08317
BTF3	P20290;P20290-2;H0Y9Y1;D6RDG3	1.2607	0.92224	0.91812	0.92954	323.31	6	6	7	6	0.9233	1.08307
NDUFA9	Q16795;F5H0J3;H3BRM9;F5GY40	1.054	0.89738	0.94447	0.92858	91.502	7	8	9	10	0.923477	1.08286
KHSRP	Q92945;M0R0I5;M0QXW7;M0R3J3;M0R0C6;M0QYG1;M0R263	0.95597	0.93878	0.93066	0.9018	323.31	22	23	29	31	0.923747	1.08255
MYC	P01106-2;P01106	1.8145	1.0393	0.8477	0.88436	8.6543	2	2	3	2	0.923787	1.0825
U2AF2	P26368-2;P26368;K7ENG2;K7ELP8	0.93669	0.92014	0.94205	0.9094	323.31	11	10	10	9	0.923863	1.08241
GORASP2	Q9H8Y8;B4DKT0;Q9H8Y8-2	0.99591	0.92708	0.91628	0.92867	223.05	7	6	5	6	0.92401	1.08224
USP34	Q70CQ2-3;Q70CQ2-2;Q70CQ2;H7C183;H7C150	0.98118	0.81733	1.0307	NaN	24.898	4	8	3	1	0.924015	1.08223
SUMO2	P61956-2;P61956	1.0439	0.91886	0.91392	0.93956	18.797	2	2	1	1	0.924113	1.08212
CHERP	J3QK89;Q8IWX8	1.0122	0.95321	0.90661	0.91287	172.16	13	14	14	12	0.92423	1.08198
DPF2	J3KMZ8;Q92785;B4DT58;E9PN04	0.96294	0.91744	0.91337	0.9433	44.459	5	5	5	4	0.924703	1.08143
TARDBP	Q13148;B1AKP7;G3V162;K7EN94;B4DJ45;K7EJ99;K7EL26	0.90059	0.89674	0.94608	0.93157	301.39	7	7	8	9	0.924797	1.08132
2015-09-06	B1AMS2;F5H1J5;Q14141-2;Q14141-4;Q14141;B4E049;Q14141-3	1.021	1.0225	0.90999	0.84243	106.57	6	7	4	5	0.924973	1.08111
RELA	Q2TAM5;Q04206-2;Q04206;E9PKH5;Q04206-4;E9PKV4;E9PI38;E9PQS6;E9PMD5;E9PJR1;E9PRX2;E9PNV4	1.0252	0.89047	0.89966	0.98524	152.48	11	7	9	9	0.925123	1.08094
CDC42	P60953;Q5JYX0;E7ETU3;P60953-1	1.2495	0.92729	0.92592	0.92219	173.65	8	9	7	7	0.925133	1.08093
HNRNPH2	P55795	0.9163	0.89873	0.8971	0.98016	104.33	4	5	5	6	0.92533	1.0807
LRRC16A	Q5VZK9-2;Q5VZK9;Q5VZK9-3	0.76353	1.0984	0.75247	NaN	2.0578	1	2	3	0	0.925435	1.08057
PSMB4	P28070	0.94884	0.928	0.93557	0.91288	42.581	6	5	6	7	0.925483	1.08052
CDK1	P06493;P06493-2;E5RIU6	1.0947	0.93729	0.91119	0.92804	323.31	12	13	12	13	0.925507	1.08049
CLIP1	P30622-2;P30622-1;P30622;J3KP58;F5H0N7;F5H6A0;F6VGP8;F5H1T5;F5H367;F5H270	1.1722	0.93831	0.91199	0.92631	25.064	9	10	9	10	0.925537	1.08045
WDR18	U3KQC1;Q9BV38;K7EIR0;U3KQQ3;K7EML4	0.95936	0.93026	0.96181	0.88468	55.909	7	8	8	10	0.925583	1.0804
UNK	Q9C0B0;K7EQ93;K7EIZ1;K7EQJ1	0.71188	0.95721	0.89412	NaN	40.858	4	4	2	0	0.925665	1.0803
RRP1	P56182;D6RE82	1.0808	1.0135	0.82503	0.93901	68.137	7	6	6	5	0.925847	1.08009
TRMT1	Q9NXH9-2;Q9NXH9;K7EQQ8;K7EQU7;K7EQY6;K7EMZ2;K7ENI9;K7EJX9;K7ERR5	0.92964	0.90796	0.94968	0.91999	311.94	13	14	11	11	0.925877	1.08006
LARP7	Q4G0J3;Q4G0J3-3;D6RFF0;H0YA82;Q4G0J3-2;D6R9Z6;D6RF22;D6RF49;D6RAF3	1.0304	0.95612	0.9341	0.8878	50.06	6	7	5	6	0.926007	1.07991
ERCC6L	Q2NKX8;B5MDQ0	1.0353	0.98423	0.91597	0.87793	54.777	10	13	8	8	0.926043	1.07986
PAXIP1	Q6ZW49-4;Q6ZW49;Q6ZW49-2;Q6ZW49-3;Q6ZW49-1;F8WC23;H7BZI8	1.3684	0.92921	0.92767	0.92191	6.0099	4	4	3	2	0.926263	1.07961
NAP1L1	F8VY35;F5H4R6;H0YIV4;B3KNT8;P55209;F8VUX1;F8W0J6;F8VV59;F8W020;F8W118;F8VXI6;H0YH88;F8VRJ2;F8VVB5	1.1157	0.90029	0.94715	0.93189	323.31	7	9	11	11	0.926443	1.0794
MAP7D1	Q3KQU3-2;Q3KQU3-4;Q3KQU3;Q3KQU3-3;H0YF21	0.81931	0.896	0.96789	0.9156	9.7447	5	3	2	3	0.926497	1.07933
YME1L1	Q96TA2-2;Q96TA2;Q96TA2-3;R4GNA5;Q5T8D2;Q5T8D1	1.0792	0.9435	0.95225	0.88391	87.89	9	10	6	7	0.926553	1.07927
2015-09-09	Q9UHD8-7;Q9UHD8-2;Q9UHD8-5;Q9UHD8;Q9UHD8-3;Q9UHD8-4;Q9UHD8-9;Q9UHD8-8;K7EL40;K7EJ51;K7EK18;K7ER52;K7EIE4;K7ER14;K7EQD7;K7ENL0;K7EJL9;K7ELJ9;K7EPY1;K7EJZ2;K7EIR4;K7EKN4;K7EN52;K7EQ08;K7ER34	0.95138	0.89802	0.93834	0.94383	323.31	18	16	20	19	0.92673	1.07906
EIF4G2	P78344;D3DQV9;P78344-2;H0Y3P2;H0YD77;E9PKF8;H0YE22;H0YE44;H0YCF8;H0YEN8;H0YDC0;H0YD99	1.161	0.933	0.92104	0.92632	323.31	26	29	26	26	0.926787	1.079
CLTC	Q00610-2;Q00610;J3KS13;K7EJJ5;J3KSQ2;J3KRF5;J3QL20;F5H5N6	1.0026	0.92501	0.93421	0.92138	323.31	85	81	77	73	0.926867	1.0789
CAND1	Q86VP6;Q86VP6-2;H0YH27;Q86VP6-3;F5H6I6	1.0054	0.93006	0.92551	0.92514	323.31	46	48	42	43	0.926903	1.07886
RHOT2	Q8IXI1;I3L2C6;Q8IXI1-2;H3BMP9;H3BVI5;H3BU27	0.80189	0.92793	0.90942	0.94426	27.428	8	9	7	5	0.927203	1.07851
AUP1	Q9Y679-2;Q9Y679;Q9Y679-3	1.0935	0.90722	0.91277	0.96184	63.857	4	3	4	5	0.927277	1.07843
BIRC6	Q9NR09;H7C3P0;REV__Q96C03;REV__Q96C03-3	1.1121	0.91892	0.93639	0.92749	99.213	24	28	15	15	0.9276	1.07805
KPNA6	F5H4G7;F5GYL8;O60684;Q5TFJ7;H0Y3K0;S4R3E5	1.3845	0.90533	0.9963	0.88117	123.27	5	10	8	6	0.9276	1.07805
AASDHPPT	Q9NRN7;E9PLW6;E9PNF3;B4DDW7	1.2174	0.96478	0.8987	0.91941	34.7	6	7	8	7	0.92763	1.07802
PREPL	Q4J6C6-4;Q4J6C6-2;Q4J6C6;Q4J6C6-3;C9JMT4;H7C0M0	1.2012	0.95312	0.97832	0.85187	27.696	4	5	6	6	0.92777	1.07785
CCDC47	Q96A33;Q96A33-2;J3QR89	1.0532	0.96646	0.94394	0.87302	309.75	8	8	12	9	0.927807	1.07781
HPRT1	P00492	0.97638	0.9447	0.87705	0.96181	323.31	10	12	11	10	0.927853	1.07776
CARS2	Q9HA77;H0YFF0;F5H579;H0YFV1;F5H623	0.8454	0.93778	0.75672	1.0902	35.414	5	1	3	2	0.928233	1.07732
FCHO2	J3KNW0;Q0JRZ9;Q0JRZ9-3;H0YAE2;H7BXJ4;Q0JRZ9-2	1.1018	0.89055	0.96396	0.93051	15.038	5	7	3	4	0.92834	1.07719
SNRPD2	P62316;K7ERG4;P62316-2	0.96998	0.93746	0.94108	0.90704	126.01	5	5	4	6	0.928527	1.07697
TBCC	Q15814	0.98857	0.97093	0.93083	0.88386	15.504	4	4	3	6	0.92854	1.07696
ANKRD28	O15084;O15084-4;O15084-1;O15084-2;B4DIW9;Q8N8A2-5	0.95431	0.94772	0.92513	0.91279	65.063	8	11	9	7	0.928547	1.07695
NEK3	J3KPF4;P51956;Q6ZN64;P51956-2;G3V202	1.1165	0.82666	1.0307	NaN	15.273	5	5	2	0	0.92868	1.0768
DDX31	F8WAJ0;Q9H8H2;Q9H8H2-4;Q9H8H2-2	1.2484	0.92876	NaN	NaN	15.94	2	2	0	1	0.92876	1.0767
SRRM1	A9Z1X7;E9PCT1;Q8IYB3-2;Q8IYB3;M0QXG5;B4DED5	0.97055	1.0238	0.91991	0.8429	88.381	2	3	4	3	0.92887	1.07658
CYC1	P08574	0.98282	0.95379	0.93022	0.90281	128.04	3	3	2	2	0.92894	1.0765
POLG	P54098;H0YCV2;H0YE43;H0YCD2;H0YDF1;H0YD36	1.2917	1.0507	0.92678	0.80962	19.705	3	7	3	2	0.929033	1.07639
DDX21	Q9NR30;Q9NR30-2	0.99475	0.91917	0.93005	0.93809	323.31	32	30	32	32	0.929103	1.07631
CNOT3	O75175-3;O75175-2;O75175;H0Y5X7;H7C148	0.97106	0.88145	1.1307	0.7759	8.4701	2	2	4	2	0.92935	1.07602
CSDE1	O75534-2;O75534;O75534-3;G5E9Q2;E9PLT0;E9PLD4;E9PNG3;E9PKN4;E9PJK7	1.3684	0.93308	0.93238	0.92259	323.31	33	29	36	33	0.92935	1.07602
TOP2B	Q02880;Q02880-2;E9PCY5;J3KTB7;B4DLV2	0.84662	0.85949	0.98549	0.94343	9.0078	5	5	4	3	0.92947	1.07588
UBQLN4	Q9NRR5;Q9NRR5-2	0.94028	0.90218	0.91519	0.97248	64.178	5	4	6	6	0.92995	1.07533
MAPRE2	Q15555;G5E9I6;Q15555-3;Q15555-4;Q15555-2;K7EL66;M0QX52;K7ENB3	0.95301	0.90603	0.94874	0.93537	93.277	6	5	5	5	0.930047	1.07521
YTHDF2	Q9Y5A9;Q9Y5A9-2;S4R3V3;S4R3J8	1.309	0.95401	0.91531	0.92134	226.12	12	13	15	12	0.93022	1.07501
UBE2V1	G3V2F7;Q13404;Q13404-7;Q13404-2;Q13404-1;Q13404-8;Q13404-6	1.051	1.0097	0.85745	0.92485	40.357	2	3	3	4	0.930667	1.0745
ARIH2	O95376;C9JCL4;F8WCS4;C9JBC5;C9JZ71	1.0434	0.80624	1.115	0.87089	124.32	4	5	5	7	0.93071	1.07445
TWF2	Q6IBS0;D6RG15;H7C5I2	0.82463	0.87487	0.90561	1.0117	148.22	6	8	10	9	0.930727	1.07443
SNRPB;SNRPN	P14678-2;P63162;P14678;B3KVR1;P14678-3;J3KRY3;S4R3P3	1.0504	0.96862	0.92348	0.90008	67.467	7	6	5	5	0.930727	1.07443
ORC4;ORC4L	O43929;O43929-2;O43929-3;B7Z632;CON__Q2YDI2;Q53SE3;C9JGH7;C9J2X8	1.0592	0.91005	0.91512	0.96704	60.288	5	7	4	3	0.930737	1.07442
TSPYL1	Q9H0U9	3.2368	0.94448	0.95046	0.89753	74.311	5	5	6	4	0.930823	1.07432
TELO2	Q9Y4R8;H3BRS3	1.3286	0.96234	0.94823	0.88206	66.378	9	10	8	8	0.930877	1.07426
ASS1	P00966;Q5T6L6;Q5T6L5;Q5T6L7	0.91177	0.99886	0.88515	0.90913	26.533	6	7	7	5	0.931047	1.07406
TBC1D9B	Q66K14-2;Q66K14;H0YB58;H0YB08;F5H6M5;G3V133	0.79958	0.9788	0.8281	0.98685	14.025	5	6	3	4	0.93125	1.07383
POP1	Q99575;E5RK39	1.0194	0.96749	0.90355	0.92358	253.92	19	18	15	19	0.93154	1.07349
HACL1	B4DWI1;Q9UJ83;E9PEN4;B4DXI5;C9J306;B3KPX4;C9JJM7;Q7Z773;F8WCH9	0.92225	0.96065	0.89236	0.94187	152.83	13	18	11	8	0.931627	1.07339
MAP3K7;DKFZp586F0420	O43318-2;O43318;O43318-4;O43318-3;Q9UG54	1.3183	0.941	0.90904	0.94504	26.526	3	7	5	5	0.931693	1.07331
SEC24C	P53992;E7EP00;G5EA31;B4DZT4;F6RFB3	1.0435	0.92844	0.95602	0.91148	246.63	19	24	22	20	0.93198	1.07298
ILF3	Q12906-7;Q12906-4;Q12906-6;K7EKJ9;K7EQR9;K7ER69;K7EKY0;K7EJ09;K7ERM6;K7ENK6	0.7852	0.96665	0.91555	0.91415	65.597	1	1	1	1	0.932117	1.07283
LIN28B	Q6ZN17;Q6ZN17-2	0.93557	0.93049	0.95919	0.90682	135.51	5	4	5	5	0.932167	1.07277
ARAF	P10398;B4DMG5;P10398-2	0.91093	0.90163	0.93603	0.95953	14.088	3	2	5	4	0.932397	1.0725
UBE2M	P61081;M0QX69;M0QYI6	0.96203	0.93365	0.94734	0.91706	121.48	7	8	6	6	0.932683	1.07218
PRPF3	O43395;E7EVD1;B4DSY9	0.97009	0.93974	0.91688	0.94165	240.12	15	16	16	13	0.932757	1.07209
EXOSC7	Q15024	0.92023	0.92132	0.9395	0.93774	95.638	8	8	7	6	0.932853	1.07198
SCAMP1	U3KQ30;O15126;O15126-2	0.90309	0.96563	0.90018	0.93286	15.89	2	3	5	5	0.93289	1.07194
PEPD	P12955;P12955-3;P12955-2;K7EQ51;K7ES25	0.98858	0.9132	0.92192	0.96384	319.37	14	15	13	13	0.932987	1.07183
DDX46	Q7L014;D6RJA6	0.97523	0.92484	0.93239	0.9428	323.31	29	29	28	27	0.933343	1.07142
C12orf45	Q8N5I9;J3KN91	1.6512	0.96565	1.0009	0.83368	4.9968	3	3	2	2	0.93341	1.07134
GABARAPL2	P60520;H3BSM5	1.2448	1.0093	0.99651	0.7949	12.543	3	4	4	3	0.93357	1.07116
CASC5	Q8NG31-2;Q8NG31;Q8NG31-3;Q8NG31-4;H0YCZ2	1.125	1.0765	0.89163	0.83272	20.211	2	5	3	5	0.933617	1.0711
ASF1B	Q9NVP2;K7ELW9;K7EIL9	1.0057	0.97777	0.90825	0.91532	36.559	2	2	2	2	0.93378	1.07092
QRICH1	Q2TAL8;C9JAL2;C9JIA8	0.98823	0.99365	0.87667	0.93119	107.06	5	7	8	8	0.933837	1.07085
LRRC40	Q9H9A6	0.92503	0.92981	0.93595	0.93602	68.66	10	12	12	12	0.933927	1.07075
CHD1	O14646-2;O14646;G3V418;H0Y8V4	0.99029	0.94644	0.94603	0.90957	132.51	17	23	11	16	0.934013	1.07065
KLHL11	Q9NVR0	1.2743	0.81532	0.89748	1.09	9.9503	4	4	3	3	0.934267	1.07036
STT3B	Q8TCJ2	1.0147	1.0384	0.93042	0.83425	43.456	4	7	7	4	0.934357	1.07026
ASPSCR1	Q9BZE9;Q9BZE9-2;Q9BZE9-3;J3QR12;Q9BZE9-4;J3QL04;J3KRY8;J3QRW3;J3QR50;C9JAL9	0.96451	1	0.99097	0.81247	53.499	8	10	7	7	0.93448	1.07011
GRSF1	F5H5I6;H0Y8R1;H0YAK1;Q12849;Q12849-5	0.99242	0.92995	0.92626	0.94727	218.22	13	10	9	11	0.934493	1.0701
ROCK2	O75116;E9PF63;D6REE7;C9JFJ0	0.90061	0.92574	0.915	0.96329	65.333	16	11	11	15	0.934677	1.06989
DCTN4	Q9UJW0;Q9UJW0-3;Q9UJW0-2;E5RI97;E5RGG1;E5RK21	1.0659	0.98857	0.89326	0.92269	85.438	9	9	10	8	0.93484	1.0697
SMAD5;SMAD1	Q99717;F5GWU7;Q15797;D6RBB4;H0YAK7;D6RIZ9;D6RD62	1.1067	0.89034	0.88259	1.0318	79.293	4	5	3	3	0.93491	1.06962
PPP6R3	H7BXH2;E9PKF6;G8JLI3;Q5H9R7-6;Q5H9R7-2;Q5H9R7;Q5H9R7-5;Q5H9R7-4;Q5H9R7-3;E9PQP7;H0YEN2;E9PK08;E9PNN8;E9PKG4;H0YDW1;E9PJD8;H0YDK9	1.045	0.89115	0.96192	0.95169	168.03	19	20	15	15	0.93492	1.06961
RNF40	O75150;H3BP71;O75150-4;O75150-3;F8W8Z4;H3BS50;H3BQ99;H3BUL6;I3L332	1.0439	0.90085	0.9751	0.92887	163.41	16	13	16	17	0.93494	1.06959
PDXK	O00764;F2Z2Y4;O00764-3;O00764-2	0.84993	0.87574	0.99256	0.9371	141.64	7	8	7	6	0.935133	1.06937
TPR	P12270;Q5SWX9	1.0244	0.91159	0.94869	0.94566	323.31	45	45	54	53	0.935313	1.06916
ANKRD54	Q6NXT1;H7BZV9;C9JU48;D3YTC9;H7C3L3;F8WB76;B5MCX7;Q6NXT1-2	0.84068	1.0638	0.83906	0.90322	5.8512	3	3	3	3	0.93536	1.06911
DEK	P35659;B4DFG0;P35659-2;D6RDA2;D6R9L5;H0Y8X0	0.95454	0.96654	0.89943	0.94026	129.95	9	8	10	9	0.93541	1.06905
PPFIA1	Q13136-2;Q13136;E9PJZ7;E9PPF6;H0YEF9;H0YDW2;R4GN36;O75145-2;O75145;E9PID5;F8VWR9	1.0609	0.8104	0.90345	1.0932	27.693	7	6	3	4	0.935683	1.06874
MSH6	P52701;B4DF41;F5H2F9;P52701-2;F8WAX8;U3KQ72;C9JH55;C9J8Y8;C9J7Y7;F8W7G9	0.99303	0.95245	0.9328	0.92243	323.31	29	31	27	29	0.935893	1.0685
TRMT11	Q7Z4G4-2;Q7Z4G4;K7ENP1;F2Z2Q4;Q7Z4G4-3;K7EPZ4;K7EJQ4;Q5JY01;Q5JY02	0.95783	0.85973	0.95812	0.99016	9.166	4	4	4	3	0.936003	1.06837
RPS27A;UBB;UBC;UBA52;UBBP4	P62979;J3QS39;J3QTR3;F5H6Q2;F5GYU3;F5H2Z3;F5H265;B4DV12;F5H388;F5H747;F5GXK7;J3QKN0;Q96C32;F5H041;P62987;P0CG47;P0CG48;M0R1V7;M0R1M6;J3QLP7;J3QRK5;J3QSA3;F5GZ39;J3KSM4	1.0994	0.92511	0.92968	0.95381	323.31	6	6	6	6	0.9362	1.06815
URGCP	Q8TCY9-4;Q8TCY9-2;Q8TCY9;Q8TCY9-3;C9J0W2;C9JKA8	1.24	0.93629	NaN	NaN	7.4853	2	4	1	1	0.93629	1.06805
PFN1	P07737;K7EJ44;I3L3D5;CON__P02584	0.95928	0.93933	0.92552	0.94408	298.64	9	8	8	8	0.93631	1.06802
EIF4A3	P38919;I3L3H2	0.85436	0.90882	0.93754	0.96264	249.44	12	13	14	10	0.936333	1.068
EIF3I	Q13347;Q5TFK1	1.1437	0.91197	0.93545	0.96287	323.31	20	17	20	19	0.936763	1.06751
CORO1C	Q9ULV4;Q9ULV4-2;Q9ULV4-3;B4E3S0;H0YHL7;F8W1H8;F8VUX3;F8VSA4;F8VRE9;F8VTT6;F8VVB7	1.008	0.90793	0.92337	0.97908	101.61	3	6	7	8	0.936793	1.06747
NUBP2	Q9Y5Y2;H3BNF0;H3BNS4;H3BQR2;B7Z6P0;H3BRK5	0.96233	0.97021	0.94651	0.89414	63.667	6	6	7	5	0.936953	1.06729
ADAR	E7ENU4;P55265-5;P55265;P55265-4;H0YCK3;P55265-3;P55265-2	0.83191	0.9095	0.94944	0.95221	234.93	27	30	27	22	0.93705	1.06718
BCL10	O95999	1.2452	0.96793	0.92869	0.91552	2.2895	2	2	1	1	0.93738	1.0668
PTTG1IP	A8MZH8;A8MXQ1;P53801	1.1286	0.95891	0.92202	0.93123	4.4288	1	1	1	1	0.937387	1.0668
CLUH	I3L2B0;I3L318;I3L4B5;I3L350;I3L3A3	1.1669	0.98196	0.83988	0.99072	48.037	2	2	3	2	0.93752	1.06664
TIAL1	Q01085;Q01085-2;E7ETJ9;E7ETC0;Q49AS9;A6NKZ9	0.99693	0.89008	0.96107	0.96244	238.17	10	12	8	11	0.937863	1.06625
C4orf27	Q9NWY4;A8MVJ9	0.93196	0.93522	0.92015	0.95842	12.569	6	5	4	3	0.93793	1.06618
WDR43	Q15061;C9JEE7;C9IZK7;H7C2H8	1.0792	0.88222	0.96943	0.96281	60.59	7	7	4	8	0.938153	1.06592
TXN	P10599;P10599-2	0.91289	0.94176	0.94206	0.93089	124.97	6	4	6	4	0.938237	1.06583
ARHGAP17	Q68EM7-6;Q68EM7-5;Q68EM7;Q68EM7-2;Q68EM7-3;Q68EM7-7;C9IZD3;Q68EM7-4;I3L3P1;I3L4Y5;I3L460;I3L4P0;I3L4P6;I3L1S9	1.0384	0.83602	1.0059	0.97377	38.044	4	7	6	5	0.938563	1.06546
CSNK2A2	P19784;H3BSA1;H3BV19;H3BNI9	0.99014	0.95236	0.90024	0.96353	18.008	2	7	3	3	0.93871	1.06529
AARS	P49588;H3BPK7	0.9327	0.91682	0.95568	0.94427	323.31	28	30	25	25	0.938923	1.06505
TRMT2A	F2Z2W7;Q8IZ69;Q8IZ69-2;H7C100;H7BZZ4	0.96716	0.99242	0.96536	0.85969	47.149	13	12	10	7	0.939157	1.06479
MAP2K1	Q02750;Q02750-2	0.9914	0.9625	0.95501	0.90044	323.31	11	10	12	12	0.939317	1.0646
NCOR2	C9JE98;C9J239;C9J0Q5;C9JFD3;Q9Y618-5;Q9Y618-4;Q9Y618-3;Q9Y618;C9J7T7;C9JQE8;H7C1J7;H0YGK8;C9J330;Q9Y618-2	0.87849	0.92409	NaN	0.95463	9.0203	3	2	0	3	0.93936	1.06455
CFDP1	Q9UEE9;Q9UEE9-2	0.75954	0.88492	1.0228	0.91041	4.9446	2	2	2	1	0.939377	1.06454
PLS1	Q14651;C9JAM8;C9J359;C9J0F3;C9JAM3;C9JVY2;C9JU08;C9JYI1	1.1	0.92375	0.97582	0.91878	122.12	10	14	8	8	0.93945	1.06445
NOL9	Q5SY16	0.99775	0.92195	0.93313	0.96341	65.275	7	8	7	5	0.939497	1.0644
PPP6R2	O75170-3;O75170-6;O75170-2;O75170-4;O75170-5;O75170	1.0711	0.93956	NaN	NaN	9.5704	2	2	0	0	0.93956	1.06433
NUDT4	Q9NZJ9-2;Q9NZJ9-3;Q9NZJ9	1.2257	0.99929	0.90436	0.91561	3.0349	1	1	1	1	0.939753	1.06411
WASF1	Q92558;Q5SZK5;Q5SZK3;Q5SZK4	1.0363	0.96884	0.85452	0.99601	30.82	5	4	4	2	0.93979	1.06407
ANKMY2	Q8IV38;G3V0G5;F8WB95;F8WDN1	1.1035	0.93983	NaN	NaN	5.3789	2	3	1	1	0.93983	1.06402
RWDD1	Q9H446;E5RGQ3;Q9H446-2	1.0809	1.0058	0.86173	0.95207	58.973	3	3	3	3	0.939867	1.06398
ERGIC3	H7BXI5;H0Y5K5;E9PFA8;Q9Y282;Q9Y282-3;H0Y621;H0Y802;H0Y6Z0;Q9Y282-2;A6PVJ2	0.95401	0.9353	0.86956	1.0152	39.566	2	4	3	2	0.94002	1.06381
DDX17	H3BLZ8;Q92841;Q92841-1;Q92841-3;C9JMU5;Q92841-2;G5E9L5	1.127	0.93321	0.94736	0.94167	323.31	30	29	28	29	0.940747	1.06299
CRK	P46108;P46108-2;I3L297	1.1025	0.96633	0.91545	0.94059	211.71	6	6	8	9	0.94079	1.06294
GCN1L1	Q92616	0.95731	0.94397	0.93378	0.94464	323.31	81	83	77	84	0.940797	1.06293
PSME3	P61289;P61289-2;K7ENH2;B3KQ25;K7ESG5;K7EMD0;K7EPX6;B7Z8D3	1.0257	0.95432	0.94344	0.92487	18.932	4	5	5	4	0.940877	1.06284
PNO1	Q9NRX1;F8WBJ6	1.2668	0.86879	0.923	1.0311	32.626	5	5	3	3	0.940963	1.06274
MPDU1	J3QS48;I3L295;J3KT75;J3QW43;J3QRD5;B4DT74;O75352;J3KSI4;I3L1D2;I3L4E0;J3KTK8;J3QQZ4;I3L405;I3L261	1.01	0.94097	NaN	NaN	4.777	2	2	1	1	0.94097	1.06273
PARG	Q86W56-3;Q86W56-2;Q86W56;Q86W56-5;Q86W56-4	1.1759	0.94115	NaN	NaN	19.204	3	3	1	1	0.94115	1.06253
ELAVL1	Q15717;B4DVB8;M0QZR9;M0R055	0.9473	0.91813	0.96585	0.9413	162.78	8	8	10	12	0.94176	1.06184
PCM1	E7ETA6;E7EV93;E5RGQ4;E9PGW9;Q15154-3	1.7585	0.91862	0.99043	0.91656	22.197	2	7	4	7	0.94187	1.06172
CYFIP1	Q7L576;Q7L576-2;Q7L576-3;H0YL50;H0YLJ5;H0YL39;H0YN93;E5RJW3;H0YNP0;E5RFQ0	1.0006	0.95464	0.92818	0.94283	109.73	16	21	11	15	0.941883	1.0617
GABPA	Q06546	0.95486	0.9479	0.88758	0.99055	102.77	8	10	10	8	0.94201	1.06156
EML4	Q9HC35;B5MBZ0;Q9HC35-2;F2Z2B5	0.93993	0.91025	1.0592	0.85698	135.47	16	15	14	15	0.942143	1.06141
STRAP	B4DNJ6;Q9Y3F4;B0AZV0;H0YH33	1.0953	0.94426	0.93253	0.9497	323.31	14	15	17	16	0.942163	1.06139
MRGBP	Q9NV56	0.96791	NaN	0.87152	1.013	25.753	1	1	2	3	0.94226	1.06128
RFX1	P22670	0.89083	1.0178	0.87124	0.93804	7.5355	3	4	1	3	0.94236	1.06117
RNF220	B4DLZ9;Q5VTB9;Q5TDE7;Q5TDE8	1.194	0.95079	0.939	0.93791	4.547	2	3	1	2	0.942567	1.06093
CHD4	F5GWX5;Q14839;Q14839-2;Q8TDI0;K7EMY3;Q5TG85;F2Z2R5;F6T542;F5H6N4;K7EPV1;K7ESA5;I3L229	1.0382	0.94196	0.95964	0.92636	323.31	47	42	42	44	0.942653	1.06084
PEX14	O75381-2;O75381;F5H4J2;K7EK59	0.89768	0.9354	NaN	0.94994	24.942	3	2	1	3	0.94267	1.06082
SH3GL1	Q99961;Q99961-3;Q99961-2;M0R0I3;M0QYE0;F5H5J3;Q99962;M0R2K6	1.0533	0.94965	0.94064	0.93804	323.31	9	10	11	9	0.942777	1.0607
BRD4	O60885;O60885-2;O60885-3;M0QZD9;M0R0H4;M0QYW0	0.99074	0.96907	0.93241	0.92728	42.088	11	11	8	10	0.94292	1.06054
NOM1	Q5C9Z4	0.89417	0.98072	0.98419	0.86386	22.485	6	5	3	5	0.942923	1.06053
TERF2	Q15554;Q15554-3;U3KQ35;H3BR06;J3KSZ6;H3BTA7;Q15554-2	0.88728	1.0394	1.018	0.77153	11.552	3	3	3	3	0.942977	1.06047
SPATA22;EPS15L1	M0R165;Q9UBC2-3;Q9UBC2;Q9UBC2-2;Q9UBC2-4;M0R2S2;M0R3I1;M0R1V5;K7EJR2;M0R330;M0QX30	0.97298	0.95196	0.90609	0.9709	264.03	16	18	18	20	0.942983	1.06046
SNRPA	P09012;M0QXK2;M0R221;M0R2B8;M0R0G9;M0QZG7	1.026	0.90191	0.90727	1.0206	86.344	3	4	3	4	0.94326	1.06015
RPP30	P78346;P78346-2;Q5VU10;Q5VU11	1.001	0.96753	0.92088	0.94144	73.27	7	9	7	8	0.943283	1.06013
EIF2S2	P20042	1.0094	0.96243	0.94937	0.91833	323.31	16	15	18	20	0.943377	1.06002
SNRPB2	P08579	0.94797	0.99626	0.95968	0.87449	120.41	6	7	5	6	0.943477	1.05991
RIC8A	Q9NPQ8-4;Q9NPQ8;Q9NPQ8-3;Q9NPQ8-2;H0YEN0;E9PI04;H0YE35;E9PSI0;E9PLE5;H0YC88;B7WPL0;Q9NVN3-4;Q9NVN3-3;Q9NVN3;Q9NVN3-1	1.1321	0.93077	0.93173	0.96797	45.278	4	7	4	5	0.94349	1.05989
TPBG	Q13641	1.1303	0.94378	NaN	NaN	3.308	2	2	1	0	0.94378	1.05957
HIST1H4F;GTF2A1	J3KNC0;P52655	0.9992	NaN	0.96951	0.91821	10.367	1	1	1	2	0.94386	1.05948
U2SURP	O15042-2;O15042;E7ET15;C9JB80;O15042-3;H0Y8D9;E7EW00;H7C4V2;C9J5L1;U3KPT1;C9JDJ7	0.98232	0.95439	0.94253	0.93513	287.18	17	20	20	17	0.944017	1.0593
SFSWAP	Q12872;Q12872-2;F5H5X1;F5H1A5;H0YFR9	0.96311	0.99968	0.91514	0.91766	20.45	11	11	8	7	0.94416	1.05914
EIF3E	P60228;E5RGA2;E5RHS5;H0YBR5;H0YAW4;H0YBP5;E5RIT4;E5RII3;E5RIP5;E5RJ25	1.4048	0.93765	0.9622	0.93281	58.735	7	12	9	12	0.94422	1.05908
AK1	Q5T9B7;P00568;H0Y4J6;H0YID2;Q9Y6K8-2;Q9Y6K8-3;Q9Y6K8	0.96387	0.95849	0.93323	0.94109	81.759	6	8	6	7	0.94427	1.05902
WDR55	Q9H6Y2;G3V1J0;Q9H6Y2-2;D6RGJ8	0.93072	1.117	0.7546	0.96197	7.2178	2	2	3	4	0.944523	1.05874
UHRF1	Q96T88;Q96T88-2;Q96PU4	1.1515	0.95046	0.95649	0.9268	283.8	18	18	21	24	0.944583	1.05867
AAR2	A2A2Q9;Q9Y312	1.276	0.90481	0.95664	0.97252	61.289	6	8	6	5	0.944657	1.05859
NKRF	O15226;O15226-2	0.64959	0.783	1.0267	1.0255	9.4888	5	5	3	3	0.945067	1.05813
ZWILCH	Q9H900;Q9H900-2;H3BPI7;H3BQ07	1.0499	0.87306	0.88911	1.0733	13.589	6	7	3	2	0.945157	1.05803
XRCC4	Q13426-3;Q13426-2;Q13426	0.85604	0.83491	1.018	0.98295	28.549	3	3	2	2	0.945287	1.05788
TSN	E9PGT1;Q15631;H7C1D4;Q15631-2	0.93039	1.0257	0.87385	0.93654	23.939	2	3	3	2	0.945363	1.05779
OLA1	J3KQ32;Q9NTK5;Q9NTK5-3;Q9NTK5-2;C9JTK6;C9JCJ9	1.0586	0.94611	0.94235	0.94791	323.31	18	19	25	24	0.945457	1.05769
AP3B1	E5RJ68;O00203;Q13367;B7ZKS0;B7ZKR7;F5GWU4;F5GYB0;H0YBD0	0.99364	0.95019	0.92911	0.95708	111.59	21	19	19	15	0.94546	1.05769
ABCF2	Q9UG63;Q75MJ1;C9JHK9;C9JZV3	1.4074	0.94537	0.93637	0.95485	130.91	19	17	21	18	0.94553	1.05761
PEBP1	P30086	0.9437	0.95425	0.94845	0.93405	323.31	11	11	11	11	0.945583	1.05755
MLF2	Q15773;F5H7L5;F5H800;F5H0Y3	1.1358	0.92614	0.95909	0.95174	8.7283	2	3	3	2	0.945657	1.05747
TXNDC17	Q9BRA2;I3L0K2;I3L3M7;I3L2R6	0.98414	0.93921	0.95143	0.9466	91.301	5	5	5	5	0.945747	1.05737
ATP5L	O75964;E9PN17	0.95041	0.93735	0.91816	0.98179	55.842	4	5	5	5	0.945767	1.05734
SDAD1	Q9NVU7;E7EW05;Q9NVU7-2;F8W8T7;D6RC74	1.0712	1.0214	0.86325	0.95318	14.149	4	4	4	4	0.945943	1.05715
TRA2B	P62995-3;P62995;H7C2L4	1.0299	0.87571	0.96477	0.99743	156.64	5	4	4	4	0.94597	1.05712
TAF2	Q6P1X5;H0YB55;H0YC37	0.96375	1.0111	0.84292	0.98437	14.388	3	4	2	3	0.94613	1.05694
DDHD2;TUBD1	O94830;H0YF30;B3KXB5;H0YE64;E9PK57;H0YF17	0.77635	0.94644	NaN	NaN	10.497	4	4	0	0	0.94644	1.05659
ADRM1	Q16186	1.0898	0.96722	0.94009	0.93206	251.91	4	6	6	6	0.946457	1.05657
KMT2D	O14686;O14686-3	0.99482	1.0635	0.78947	0.98647	8.2573	5	8	2	4	0.94648	1.05655
TRIP10	Q15642-2;Q15642-4;Q15642-3;Q15642;M0R0F9;M0R2H7;Q15642-5	0.8395	0.94333	0.91212	0.98481	47.131	6	7	5	6	0.946753	1.05624
ARFGAP1	Q8N6T3;F8W1U7;F8VWH9;B7Z8H8;E7EV62;Q8N6T3-3;Q8N6T3-2;E5RHC5;E5RHT6;E5RHH7;F8VWB3;H0YIQ0;E5RGL6	1.1285	0.908	0.99099	0.94157	102.04	8	9	9	11	0.946853	1.05613
EIF3D	O15371;B4DVY1;B0QYA4;B0QYA5;B0QYA3;B0QYA6;B0QYA7;B0QYA8	1.1296	0.95416	0.9539	0.9328	323.31	20	21	22	22	0.946953	1.05602
RPAP1	Q9BWH6;Q9BWH6-2;H3BRE8;Q9BWH6-3;H3BPM3;H3BPY8	0.85149	1.025	0.90702	0.90916	42.16	9	9	6	3	0.94706	1.0559
RPS26;RPS26P11	P62854;Q5JNZ5	1.0833	0.93037	0.97181	0.93911	42.288	3	3	4	3	0.947097	1.05586
BROX	B7Z9G5;Q5VW32;F5GXQ0;Q5VW33	1.0263	0.94114	0.95171	0.94856	17.365	3	3	1	3	0.947137	1.05581
CCDC22	O60826	1.1299	0.99686	0.87281	0.972	40.374	5	6	4	6	0.947223	1.05572
PHGDH	O43175;Q5SZU1	0.99392	0.94468	0.95014	0.94719	323.31	24	22	25	24	0.947337	1.05559
NDUFB3	O43676;C9JKQ2	1.1572	1.285	0.60983	NaN	3.4562	2	2	2	0	0.947415	1.0555
CRLF3	Q8IUI8-2;Q8IUI8;B4DJU5;J3KST8	1.2068	0.98002	0.96266	0.90018	92.96	4	4	4	5	0.94762	1.05528
NSFL1C	J3QK90;Q9UNZ2;Q9UNZ2-5;Q9UNZ2-4;Q9UNZ2-6;F2Z2K0;R4GNE6	1.0556	0.96283	0.9336	0.94643	212.61	10	9	9	11	0.94762	1.05528
NAP1L4	Q99733;F5HFY4;C9J6D1;A8MXH2;H0YCI4;E9PS34;E9PNJ7;E9PP22;E9PNW0;E9PJJ2;E9PKI2	1.0043	0.93371	0.95393	0.9553	323.31	13	13	15	15	0.947647	1.05525
DHX57	Q6P158;H7C109;Q6P158-2;F8WAZ3;Q6P158-3;H7BZ23	1.0676	0.89639	0.9691	0.97813	33.79	11	14	9	10	0.947873	1.05499
PTBP3	O95758-1;O95758-6;O95758-2;O95758;O95758-5;O95758-4;O95758-7	0.99163	0.98567	0.89426	0.96401	139.12	7	7	7	6	0.94798	1.05487
AQR	O60306;H0YH15;H0YLN9	0.8781	0.93444	0.9702	0.94003	121.56	13	14	14	10	0.948223	1.0546
RBM39;RNPC2	Q14498-2;Q14498;Q14498-3;G3XAC6;E1P5S2;H0Y4X3;Q5QP23;Q5QP22;Q5QP21;F8WF24;F2Z3E6;F2Z2Z5;F8WF73;A8MYG5	1.0022	0.94192	0.94557	0.95925	323.31	16	15	12	13	0.948913	1.05384
AK4	P27144;D3DQ64	0.70014	0.93456	0.74386	1.1698	13.477	2	2	1	2	0.949407	1.05329
PSMF1	Q5QPM7;Q92530;F5H4Z3;H0Y555;Q5QPM9	1.0079	1.0206	0.92609	0.90202	73.311	4	6	5	4	0.94957	1.05311
NUDC	Q9Y266	0.99163	0.9353	0.91463	0.99907	68.276	5	5	8	5	0.949667	1.053
TXNRD2	F5H1L4;F5H2V0;E7ENA2;D3YTF9;Q9NNW7-2;Q9NNW7;D3YTF8;Q9NNW7-3;Q9NNW7-4;E7EWK1	0.97719	0.88238	1.0439	0.92278	204.67	10	12	9	7	0.949687	1.05298
ACSF3	F5H5A1;Q4G176;F5H362;F5H755;H0YGC7	0.99135	0.90078	0.93731	1.0113	4.1461	3	3	2	2	0.949797	1.05286
RPAP3	Q9H6T3;Q9H6T3-2;Q9H6T3-3	1.1395	0.94553	0.95261	0.95144	299.08	12	15	10	11	0.94986	1.05279
RGPD3;RGPD4	J3KNE0;A6NKT7;J3KNY6;Q7Z3J3	0.89878	NaN	0.94994	NaN	11.686	1	1	1	1	0.94994	1.0527
STXBP3	O00186	1.0035	0.96246	0.96297	0.92498	14.778	4	5	5	3	0.950137	1.05248
RTN3	O95197-3;B7Z4M1;O95197-6;O95197-5;O95197-4;O95197-7;O95197-2;O95197;F5H891;F5GWG7;F5H617	1.084	0.94775	0.90805	0.99595	54.009	3	3	3	3	0.950583	1.05199
NCSTN	Q92542-2;Q92542;F6Y097;E7ENA9;H0Y3Z4;Q5T205;Q5T209;Q5T210	0.98826	0.95755	0.97508	0.92008	43.906	6	6	5	4	0.950903	1.05163
ACACA	Q13085;Q13085-4;Q13085-3;Q13085-2;Q59FY4;K4DID9;F8W8T8;O00763-2;O00763;K7EK64;D3YTK0;K7EII5;S4R3S7;F6QQI9;H0YGH5;A8MYL5;K7EMF7	1.0581	0.99269	0.94405	0.91651	110.15	25	29	21	19	0.951083	1.05143
HSP90AB1	P08238;Q5T9W8	1.0346	0.94498	0.94351	0.96594	323.31	34	36	34	32	0.951477	1.051
PRRC2B	Q5JSZ5;Q5JSZ5-5;Q5JSZ9;Q5JSZ5-4;Q5JSZ5-2;Q5JSZ5-3	1.2365	0.865	1.0666	0.92309	36.595	6	7	6	11	0.951563	1.0509
DHX16	O60231;Q5SQH5;A2AB15	0.99467	0.94009	0.95714	0.95791	129.31	9	13	16	11	0.951713	1.05074
MPG	A2IDA3;P29372-5;P29372-4;P29372-2;P29372	0.93656	NaN	0.89222	1.0116	43.95	3	1	3	2	0.95191	1.05052
OGT	O15294;O15294-3;O15294-2;O15294-4;C9JZL3;H7C2T7	1.5022	0.94358	0.95781	0.95438	222.45	23	30	25	26	0.951923	1.0505
TNKS1BP1	Q9C0C2;Q9C0C2-2;E9PKK0;E9PKE7	0.97895	0.94528	0.98435	0.92616	40.662	10	8	8	12	0.95193	1.0505
VBP1	P61758;F5H2A7	0.91481	0.9619	0.99899	0.89499	45.12	2	3	6	4	0.95196	1.05046
RPL10	P27635;H7C123;H7C2C5;B8A6G2;A6QRI9;Q96L21;H7C2U2	1.0511	0.94726	0.96579	0.94383	323.31	9	7	7	7	0.952293	1.0501
GTPBP3	Q969Y2-3;Q969Y2;Q969Y2-4;Q969Y2-2;M0R0S9	0.97119	0.96168	0.95059	0.94472	14.996	6	7	3	2	0.95233	1.05006
G3BP1	Q13283;F5H4D6;E5RIZ6;E5RIF8;E5RH42;E5RJU8;Q5HYE9;E5RI46;E5RH00;D6R9X5;D6R9A4	1.3033	0.94635	0.95209	0.95923	323.31	16	15	15	15	0.952557	1.04981
CIAO1	O76071	1.1007	0.95535	0.93395	0.96893	160.85	7	8	7	8	0.952743	1.0496
RPL11	P62913-2;P62913;Q5VVC8;Q5VVC9	1.0231	0.94035	0.95047	0.96755	181.04	10	9	5	4	0.95279	1.04955
ARID3B	Q8IVW6-4;Q8IVW6;Q8IVW6-3;H3BQ92	1.1649	0.92921	0.97697	NaN	6.4629	2	3	2	1	0.95309	1.04922
FANCD2	Q9BXW9-2;Q9BXW9;Q9BXW9-3;H7BZJ7;Q9BXW9-4	0.88651	0.92153	0.97012	0.96772	113.6	17	18	11	12	0.953123	1.04918
THUMPD1	Q9NXG2;H3BNW0	1.0114	0.99173	0.81279	1.057	117.41	6	6	4	5	0.95384	1.04839
PTGES3	B4DP11;Q15185;B4DP21;B4DDC6;B4DHP2	0.96521	0.9566	0.95277	0.95278	190.88	6	7	6	5	0.95405	1.04816
SOD1	P00441;H7BYH4	0.9332	0.94946	0.95429	0.95841	323.31	6	6	5	6	0.954053	1.04816
SEPHS1	P49903;P49903-2;P49903-4;P49903-3;Q5T5U6;Q5T5U7	0.91362	0.9947	0.9501	0.91762	108.17	9	8	9	8	0.95414	1.04806
RPAP2	Q8IXW5;Q8IXW5-2	1.1466	0.93922	0.94903	0.97579	28.056	7	7	6	7	0.95468	1.04747
UBAP2	Q5T6F2;F5H2U4;E7EWG4;A6NCA8;A2A305;A2A306;Q5JV03;Q5JV08;H0YDN2	1.2173	1.0206	0.96041	0.88467	87.428	7	9	11	10	0.955227	1.04687
USMG5	Q96IX5	1.0464	0.95153	0.96293	0.95218	45.127	2	2	2	2	0.955547	1.04652
JAM3	Q9BX67-2;Q9BX67	0.99946	0.94864	0.98516	0.93334	31.593	2	3	2	4	0.955713	1.04634
GIGYF2	Q6Y7W6-4;Q6Y7W6;I1E4Y6;Q6Y7W6-3;E7ESB6;C9JHW1;E9PC50;C9J0V6;C9JHT0;C9JRZ2;F8WCD5;C9JPV7;C9JXQ0;C9JW88;C9JH18;C9JH78;C9IYH5	1.2571	0.92793	1.0381	0.90241	323.31	14	16	13	17	0.956147	1.04586
SYNCRIP	O60506;O60506-2	1.0134	0.95182	0.94981	0.96691	323.31	17	18	16	16	0.95618	1.04583
HNRNPM	P52272-2;P52272;M0R019;M0R2I7;M0R2T0;M0R0N3;M0QYQ7;M0QY96;M0R0Y6;M0QYL3	0.94085	0.95064	0.96417	0.95403	323.31	27	27	31	30	0.95628	1.04572
NIF3L1	Q9GZT8-3;Q9GZT8-2;Q9GZT8;E7EXA3;B8ZZI0;C9JN42	1.0653	0.95669	NaN	NaN	9.402	4	3	1	1	0.95669	1.04527
EIF3M	Q7L2H7;B4E2Q4;E9PN86;E9PRY0;E9PRI2;E7ESM3	1.2784	0.97954	0.93151	0.95907	150.74	11	14	14	12	0.956707	1.04525
METTL2B;METTL2A	Q6P1Q9;Q6P1Q9-2;Q96IZ6;Q96IZ6-2;H7C552	1.2973	0.92787	0.98111	0.96121	82.933	3	3	5	6	0.95673	1.04523
HNRNPC	G3V4W0;B4DY08;G3V4C1;P07910-2;P07910-4;G3V2D6;G3V5X6;G3V3K6;G3V251	0.94755	0.94092	0.94884	0.98047	323.31	12	11	11	13	0.956743	1.04521
U2AF1	Q01081	1.1157	0.94885	0.96531	0.95622	323.31	6	7	6	5	0.956793	1.04516
FUBP3	Q96I24;Q96I24-2	0.86587	0.98581	0.93689	0.94842	323.31	12	14	16	16	0.95704	1.04489
TMF1	P82094;P82094-2;F8WF45	1.2472	1.043	0.88538	0.94328	10.719	7	5	5	4	0.95722	1.04469
ABCC4	O15439;O15439-2;O15439-3;B7Z3Q7;Q8IUA3	0.89375	1.0068	0.92633	0.9386	21.219	7	10	2	4	0.957243	1.04467
SRRT	Q9BXP5-5;Q9BXP5-4;Q9BXP5-2;Q9BXP5-3;Q9BXP5;H7C1K0;H7C0U8	0.94803	0.97543	0.94562	0.95072	323.31	22	19	22	24	0.957257	1.04465
SLC38A2	Q96QD8;Q96QD8-2;F8VUY8	0.89543	1.0029	0.90554	0.96349	62.214	2	2	3	1	0.95731	1.04459
TAB2	Q9NYJ8;Q9NYJ8-2;B4DIR9;U3KQ62	0.72011	0.93273	0.98198	NaN	27.38	2	3	2	1	0.957355	1.04454
CUL1	Q13616	0.96482	0.97926	0.94712	0.94576	115.57	11	12	10	11	0.95738	1.04452
EEF1B2	P24534;C9JZW3;F2Z2G2;F8WF65	1.0769	0.93667	0.95746	0.97849	323.31	7	7	8	7	0.95754	1.04434
PHACTR4	Q8IZ21-3;Q8IZ21;Q8IZ21-2	3.9452	NaN	NaN	0.95767	8.5893	3	1	1	2	0.95767	1.0442
DIMT1	Q9UNQ2;D6RCL3	0.84066	0.87297	0.97665	1.0238	25.941	3	5	4	6	0.957807	1.04405
EIF3S3;EIF3H	B3KS98;O15372;E5RJT0;E5RGU4;E5RFW7;E5RFH0	1.0952	0.97213	0.96357	0.93798	314.23	12	14	11	11	0.957893	1.04396
UBE2V2	Q15819;G3V113;E5RIF1;D6RG00	1.0651	0.93213	0.97037	0.97219	109.71	8	6	7	8	0.95823	1.04359
ZZEF1	O43149;O43149-3;I3L141;O43149-2	1.0342	0.85775	0.99333	1.0245	13.656	6	6	4	3	0.958527	1.04327
CAPZA2	P47755;F8W9N7;C9JUG7;B4DG50	1.1005	1.0219	0.92219	0.93279	142.66	6	9	7	8	0.95896	1.0428
NR2F1	P10589	0.94193	0.89738	1.1561	0.82351	11.848	3	3	4	2	0.958997	1.04276
MEN1	O00255-3;O00255-2;E7EN32;O00255;E7ENS2;E7EPR4;E7ET29;Q9GZQ5	0.97092	0.94115	0.9254	1.0105	14.669	3	5	3	5	0.959017	1.04273
SRSF3	B4E241;P84103	0.91229	0.97435	0.9399	0.96299	67.994	6	5	3	4	0.95908	1.04267
HELLS	Q9NRZ9-2;Q9NRZ9;Q9NRZ9-3;Q9NRZ9-5;Q9NRZ9-4;Q9NRZ9-6;Q9NW36;Q9NRZ9-7;Q9NRZ9-8;B1ALG6	1.3642	0.94001	1.0072	0.93018	117.99	14	21	14	16	0.95913	1.04261
UBQLN1	Q9UMX0;Q9UMX0-2;H0YDS0;H0YEZ9	0.99458	1.0027	0.91187	0.96317	323.31	10	10	10	11	0.959247	1.04248
NDUFAF1	H0YNN4;H0YNB7;H0YL22;Q9Y375	0.94054	0.95965	0.95891	NaN	6.6082	2	2	1	1	0.95928	1.04245
UBA3	Q8TBC4;Q8TBC4-2;F8W8D4;B7Z5F6;F8WF86	0.87593	0.94069	0.96629	0.97111	138.31	11	13	12	9	0.959363	1.04236
USP10	Q14694;H3BNA1;H3BNL0;Q68D90	1.0691	0.91614	0.97354	0.98898	150.13	17	15	13	13	0.959553	1.04215
COPS5	Q92905;E5RHH5;E5RHF2	1.0187	1.0027	0.94527	0.9313	5.5266	4	3	5	3	0.959757	1.04193
MAP4K4	E7ENQ1;G3XAA2;E7EN19;G5E948;O95819-4;O95819-2;O95819;O95819-5;O95819-3;H7C360;E7ESS2;E7EX83;C9J840;H7C0P6;Q9UKE5-8;Q8N4C8-5;Q9UKE5-5;Q8N4C8-2;Q9UKE5-7;Q8N4C8-3;Q9UKE5-3;Q8N4C8-4;Q9UKE5-6;Q9UKE5-2;Q8N4C8;Q9UKE5-4;Q9UKE5;F5H5M9;F5H865;C9J338;E7ETN6;I3L2I2;I3L203	0.9625	0.99317	0.88502	1.0025	118.36	6	7	7	5	0.96023	1.04142
EIF3A	Q14152;F5H335	1.1662	0.97057	0.95968	0.95077	323.31	42	45	46	42	0.96034	1.0413
ACSL3	O95573;H7C260;H7BYZ7;F5GWH2;F5H062	0.93315	0.95546	0.89661	1.0298	186.74	19	21	14	17	0.960623	1.04099
NAE1	Q13564-2;Q13564;A6NCK0;A8MU28;H3BMR3;J3QRA5;J3KTE3;J3KRK3;J3QLH4;H3BSS8;H3BQW6	0.9015	0.95269	0.95612	0.97318	323.31	16	17	16	12	0.960663	1.04095
NOL11	Q9H8H0;J3QLQ6;Q9H8H0-2	1.7813	0.94295	0.94958	0.9901	49.492	9	10	10	11	0.960877	1.04072
ATG5	Q9H1Y0;Q7Z3H3;Q9H1Y0-2	0.86642	0.82248	0.94114	1.1191	10.307	2	3	2	2	0.960907	1.04068
DCI;ECI1	Q96DC0;P42126;H3BS70;P42126-2	0.82679	1.0209	0.87196	0.99001	24.368	4	4	6	4	0.960957	1.04063
RAB3GAP1	Q15042;C9J837;A6H8Z3;C9J1R5	1.0247	0.97636	0.94683	0.96108	104.9	15	17	11	10	0.961423	1.04012
XPO7	E9PEN8;Q9UIA9;E7ESC6;E5RIW1;H0YBE1	1.0304	0.9553	0.98228	0.94694	161.8	13	15	11	15	0.961507	1.04003
NRBP1	F8W6G1;Q9UHY1;C9JHZ6	1.0795	0.95048	0.98332	0.95089	32.263	3	6	4	4	0.961563	1.03997
TK1	K7ERV3;P04183;K7ES52	0.82081	0.69086	1.0078	1.1871	8.414	3	2	3	2	0.96192	1.03959
VPS13A	Q96RL7-4;Q96RL7-2;Q96RL7-3;Q96RL7	1.0051	0.69078	0.89298	1.3031	21.952	6	5	3	3	0.962287	1.03919
SMS	P52788;P52788-2;B4DE40;H7C2R7	0.9734	0.98405	0.94378	0.95917	168.33	11	12	12	13	0.962333	1.03914
ARHGEF2	Q5VY93;Q92974-3;Q92974-2;Q92974	1.0079	0.98329	0.96027	0.94391	66.061	13	12	6	9	0.96249	1.03897
SRSF5	Q13243-3;Q13243;B4DJK0;B4DUA4;G3V5K8;Q13243-2	0.89026	0.71445	1.1636	1.0108	17.4	2	2	2	2	0.96295	1.03848
ATP6AP1	Q15904;H7C2Y8;H7C0T7;F2Z3L8;A6NLC6	1.288	0.93142	0.94898	1.0086	11.586	5	4	6	5	0.963	1.03842
PGAM1	P18669;P15259;Q8N0Y7	0.93638	0.9267	0.9611	1.0015	298.53	9	10	9	7	0.9631	1.03831
DNAJA1	P31689;P31689-2;B7Z5C0	1.4268	0.98542	0.94201	0.9621	323.31	13	15	9	12	0.963177	1.03823
SREK1	Q8WXA9-2;Q8WXA9;E5RFV3	0.86039	0.90703	1.0498	0.93279	44.581	5	6	5	6	0.963207	1.0382
RNF20	Q5VTR2;C9J0A5;C9JXC9;C9JWJ4	1.3129	1.0061	0.93283	0.95074	215.07	18	17	19	20	0.963223	1.03818
CIAPIN1	Q6FI81;Q6FI81-3;H3BV90;H3BT65;H3BUG4;H3BQ23;H3BPG7;Q6FI81-2;H3BTZ8	1.0681	0.98371	0.90751	0.9989	188.98	8	7	7	7	0.963373	1.03802
ALDOA	P04075;J3KPS3;P04075-2;H3BQN4;H3BPS8;H3BUH7;H3BR04;H3BU78;H3BR68	0.98229	0.97472	0.94839	0.9671	323.31	22	24	26	22	0.963403	1.03799
ADAT2	Q7Z6V5;Q7Z6V5-2;Q7Z6V4	0.76027	0.86883	0.9807	1.0418	43.672	1	1	3	2	0.963777	1.03758
YWHAE	P62258;P62258-2;K7EM20;B4DJF2;K7EIT4;I3L0W5	0.99662	0.97162	0.97161	0.94815	229.38	9	12	12	9	0.963793	1.03757
DHX8	Q14562;F5H658;K7EQH7	1.0783	0.95326	0.9124	1.0259	21.155	6	6	6	9	0.963853	1.0375
NASP	P49321;P49321-3;P49321-4;P49321-2;Q5T624;E9PPR5;E9PI86;E9PRH9;H0YF33;E9PPQ8;H0YDS9;E9PNB5;E9PQG5;E9PAU3;E9PKR5	0.96251	0.96871	0.95681	0.96723	323.31	32	32	34	33	0.96425	1.03708
GTF3C1	Q12789-3;Q12789;H3BRD0;H3BU37;I3L1Z3	1.0054	0.93776	0.95459	1.0007	194.58	19	20	16	17	0.96435	1.03697
NFYB	P25208;F8VSL3	0.95546	0.97501	0.96424	0.95394	57.254	2	3	2	3	0.964397	1.03692
PCYOX1	Q9UHG3;B7Z3Y2;B7Z9P8;F8W8W4;C9K055;C9JGT6;C9JM55	0.78168	0.88167	1.0145	0.99709	150.28	10	8	12	12	0.96442	1.03689
FLNC	Q14315-2;Q14315	0.86564	0.9561	0.98664	0.95076	253.04	31	30	25	29	0.9645	1.03681
SRSF11	Q05519-2;Q05519;Q5T760;Q5T757;B4DWT1;B4DTC1	0.90791	0.97656	0.969	0.94823	216.3	7	7	5	6	0.964597	1.0367
SNRPC	P09234	1.0966	0.98716	0.97137	0.93564	76.613	2	2	2	2	0.964723	1.03657
COPS3	Q9UNS2;Q9UNS2-2;H7C3P9;C9JLV5;J3QL22;J3QS85;J3KTQ1;K7ES36	1.1627	0.93563	1.1302	0.82843	153.95	3	5	4	4	0.964753	1.03653
EIF3L	B0QY89;Q9Y262;Q9Y262-2;B0QY90;C9JHP4;C9K0Q7;H7C3A0;H0Y7E6	1.2158	0.98471	0.93671	0.97356	259.27	14	17	15	18	0.964993	1.03628
HLTF	Q14527;Q14527-2;H7C5K0	0.99283	0.98472	0.94779	0.96279	88.558	12	16	4	6	0.9651	1.03616
ALDH7A1	P49419-2;P49419;F8VS02;P49419-4;P49419-3;F8VVF2;F8WDY6;F8WD33	0.86982	0.96296	0.95782	0.97584	323.31	17	18	17	14	0.96554	1.03569
MED4	Q9NPJ6;Q5T911;Q9NPJ6-2	1.3046	1.0035	1.0333	0.86011	4.3043	2	1	3	2	0.965637	1.03559
CCBL2	Q6YP21-3;Q6YP21;Q6YP21-2	0.91962	0.8982	0.99185	1.007	122.68	12	13	9	9	0.965683	1.03554
DNAJA2	O60884;H3BMW5;I3L320	1.0828	1.0472	0.86861	0.98135	323.31	15	10	11	12	0.96572	1.0355
ECSIT;ZNF428	Q9BQ95;Q9BQ95-2;K7EMM0;J3KTF5;K7EPL5;Q9BQ95-3;K7EIK2;K7EJG5;K7EJI1	0.95944	1.0773	0.87304	0.94765	26.426	4	4	5	5	0.965997	1.0352
ECM29	Q5VYK3;Q5VYK5;F6XAQ5;R4GMY3	1.0604	0.95762	0.98089	0.95976	319.08	42	49	33	34	0.96609	1.0351
M6PR	P20645;H0YGE9;H0YGT2;F5GXE0;F5GXU0;F5H883;H0YF90	0.9849	0.91905	1.0054	0.97385	125.76	4	4	3	3	0.9661	1.03509
AP3D1	O14617;O14617-5;O14617-4;G5E988;O14617-2;E7EMM2;O14617-3;K7ELX8;K7ERW8	0.99274	0.9776	0.93348	0.98763	323.31	27	31	26	26	0.966237	1.03494
EIF1;EIF1B	K7EM18;P41567;O60739;K7EQP2	1.7839	0.90972	0.98185	1.0075	256.58	5	5	6	5	0.966357	1.03481
HNRNPH1	G8JLB6;P31943;E9PCY7;D6RIU0;D6RBM0;D6RFM3;D6RIT2;D6RAM1;D6R9T0;D6RDU3;D6RJ04;D6RIH9;E7EQJ0;E5RGV0;H0YBD7;E7EN40;D6RDL0;E5RGH4;F5GZT4;D6RF17;H0YAQ2;D6R9D3;E5RJ94	1.0045	0.95802	0.98748	0.95375	323.31	14	16	17	15	0.966417	1.03475
HAUS8	Q9BT25-2;Q9BT25-3;Q9BT25	0.9655	0.76809	1.4459	0.68612	16.241	2	2	2	2	0.966703	1.03444
ZAK	Q9NYL2;Q9NYL2-3;Q9NYL2-2;C9J3F7;B4DQ47	0.98457	0.93979	NaN	0.99389	8.1896	3	2	1	2	0.96684	1.0343
TAF4	Q5TBP5;O00268	0.93205	NaN	0.96687	NaN	13.921	3	2	3	1	0.96687	1.03427
SNRNP70	P08621;P08621-2;P08621-3;P08621-4;M0QYR1;M0QX04	0.89409	0.96989	0.98217	0.9496	185.38	9	6	12	14	0.96722	1.03389
ZCCHC11	E9PKY2;Q5TAX3;E9PKX1;Q5TAX3-2;H0YDJ1;H0YEE8	0.8818	0.96762	NaN	NaN	11.394	8	5	1	1	0.96762	1.03346
NUDT5	A6NFX8;Q9UKK9;A6NJU6;A6NCQ0;C9JYY9	0.92646	0.96907	0.94541	0.98889	247.5	10	9	12	12	0.96779	1.03328
CLPTM1L	Q96KA5-2;Q96KA5;G5E9Z2	1.0103	0.94433	0.9553	1.0043	261.09	8	9	7	7	0.967977	1.03308
CTBP2	Q5SQP8;P56545;P56545-2	0.87673	0.94526	1.0027	0.95619	142.85	7	8	6	6	0.96805	1.033
DNAJC7	Q99615;Q99615-2;K7ESP1;K7EPP7;K7EIH8;K7ER44;K7EJV7;K7EN19;K7ELJ8;K7EJE9;K7EK03;K7EJ24	1.1188	0.93953	0.96762	0.99749	146.95	12	15	19	17	0.968213	1.03283
HNRNPR	O43390;O43390-3;B4DT28;E7ETM7	0.975	0.98688	0.96829	0.94951	274.96	18	21	20	23	0.968227	1.03282
SEC24B	O95487-2;O95487;B7ZKM8	0.99732	0.95063	1.0058	0.94841	30.753	7	9	7	7	0.96828	1.03276
HNRNPA3	P51991;H7C1J8	0.8808	0.98778	0.96166	0.95541	323.31	10	11	13	13	0.968283	1.03276
GATAD2A	Q86YP4;Q86YP4-3;Q86YP4-2;B4DKZ7;F5H7D9;C9JMI3;C9JGN4;C9JHD7;C9JJK9;C9JVY3	1.0827	0.97248	0.93869	0.99405	129.38	14	13	11	12	0.968407	1.03262
PGAM5	Q96HS1;Q96HS1-2;F5GXG4	1.1383	0.97313	0.99744	0.93503	104.27	11	9	9	12	0.968533	1.03249
UBR1	Q8IWV7;Q8IWV7-2;H3BQF8	0.93823	0.9578	1.1074	0.84133	12.47	3	5	3	2	0.968843	1.03216
COX5B	P10606	0.91602	0.87447	1.0247	1.0079	11.677	3	3	3	3	0.969023	1.03197
CTBP1	Q13363-2;Q13363;E9PGB1;E7ESU7;D6RAX2;E7EPF8;E7EUB3;H0Y8W7;H0Y9M9	0.88238	0.90651	1.0316	NaN	17.866	3	3	3	1	0.969055	1.03193
TALDO1	P37837;F2Z393	0.93722	0.99241	0.97891	0.93613	52.399	6	7	8	7	0.96915	1.03183
RAVER1	E9PAU2;Q8IY67-2;Q8IY67;K7EKR9;K7EQG2;K7EKA4;Q8IY67-3	0.87406	0.96052	0.99442	0.95322	323.31	20	19	14	17	0.969387	1.03158
EIF3C;EIF3CL	Q99613;H3BRV0;B5ME19;H3BPE3;H3BPE4;H3BTY8	1.1593	0.96681	0.96148	0.97989	323.31	21	22	22	20	0.969393	1.03157
PRCP	B7Z7Q6;P42785;P42785-2;E9PQN3;E9PKN6;E9PIG4;E9PLY4;E9PNF7;E9PQB5;E9PL85;E9PNJ1	1.0493	0.9663	0.99112	0.95081	39.451	5	5	3	3	0.96941	1.03156
CDK9	P50750-2;P50750	0.94918	0.8242	1.0563	1.0283	11.928	4	6	3	4	0.9696	1.03135
MARS2	Q96GW9	0.8212	0.9023	0.91039	1.0962	24.004	4	5	4	5	0.96963	1.03132
C3orf38	Q5JPI3-2;Q5JPI3;E9PFZ1	1.0527	1.0014	NaN	0.93802	15.447	2	3	1	2	0.96971	1.03124
NCL	P19338;H7BY16;C9JYW2;C9JLB1;C9J1H7;C9JWL1	0.97361	0.97819	0.96118	0.96998	323.31	19	23	22	19	0.969783	1.03116
FEN1	P39748;P39748-2;I3L3E9;F5H1Y3	1.0056	0.91509	0.98696	1.0074	237.36	9	10	10	11	0.969817	1.03112
ZNF207	O43670-2;J3QRS9;O43670;O43670-4;J3QS27;J3KRB6;J3KRW6;H0Y3M2;J3KS31;O43670-3	1.1235	1.0334	0.9385	0.9387	90.416	4	6	5	5	0.9702	1.03072
GIT2	F8WAK2;F8VXI9;Q14161-10;Q14161-8;Q14161-4;Q14161-5;Q14161-3;Q14161;R4GNG3;F8W7V0;Q14161-11;Q14161-7;Q14161-9;Q14161-6;F8W822;Q14161-2;K7EN79	1.1729	0.969	NaN	0.972	47.957	4	2	1	2	0.9705	1.0304
GDI2	E7EU23;P50395;P50395-2;Q5SX87;Q5SX91;Q5SX90;Q5SX86	1.0612	0.9796	0.96536	0.96694	323.31	29	28	30	29	0.970633	1.03026
GLRX3	O76003	1.0332	0.97431	0.96255	0.97507	169.78	9	9	8	9	0.970643	1.03024
TCEB2	B8ZZU8;Q15370;Q15370-2;I3L0M9	0.93335	0.97273	1.0167	0.92254	113.8	5	5	8	5	0.970657	1.03023
ACTG1	P63261;I3L1U9;I3L3R2;J3KT65;K7EM38;Q6S8J3;C9JUM1;A5A3E0;P0CG38;Q9BYX7;F8WCH0	1.0733	0.96614	0.97116	0.97494	323.31	22	24	24	23	0.970747	1.03013
CHD1L	Q86WJ1-2;Q86WJ1;Q86WJ1-4;Q86WJ1-3;B5MDZ7	0.79553	0.9648	1.021	0.92669	65.896	13	19	8	10	0.97083	1.03005
NUP85	J3KT10;B4DMQ3;Q9BW27;J3QL54;B4DPW1;F5H0W7;J3QS63;J3KS87;J3QL91;J3KSH3;J3KRC0	1.143	0.9961	0.99121	0.92549	23.709	3	5	1	1	0.970933	1.02994
FUS	P35637-2;P35637	1.0085	0.98767	0.93675	0.98847	323.31	6	6	9	9	0.970963	1.02991
CASC4	Q6P4E1-2;Q6P4E1;Q6P4E1-4;H0YM51;Q6P4E1-3	1.0214	0.87929	NaN	1.063	2.7931	2	2	0	1	0.971145	1.02971
RPS17L;RPS17	P0CW22;P08708;H0YN88;H0YK46;H0YN73	1.1643	0.95342	0.99237	0.96811	130.48	4	4	4	3	0.9713	1.02955
SPR	P35270	0.96685	1.1157	0.91371	0.88458	8.0894	1	4	1	1	0.97133	1.02952
SMC3	Q9UQE7	1.0256	0.97447	0.98602	0.95403	323.31	36	33	34	32	0.971507	1.02933
MSH2	P43246;E9PHA6;P43246-2;C9J809	1.0454	0.98632	0.9432	0.98546	276.02	20	22	23	24	0.97166	1.02917
MED20	Q9H944;B7ZBQ1;B4DE08;A6PVP4;B7ZBQ3	0.85117	NaN	0.97168	NaN	3.5587	2	1	2	1	0.97168	1.02915
EZR	P15311;E7EQR4;E9PNP4	1.0545	0.97313	0.95833	0.98371	323.31	21	23	22	19	0.971723	1.0291
GNL1	P36915;P36915-2;A2AB27	0.87428	0.99241	0.96844	0.95547	66.586	8	8	8	10	0.972107	1.02869
SRSF2	J3QL05;J3KP15;B4DN89;Q01130;Q9BRL6-2;Q9BRL6	1.0236	0.94575	0.9553	1.0159	238.89	5	5	4	5	0.972317	1.02847
PICALM	Q13492-2;Q13492-5;Q13492;Q13492-4;Q13492-3;H0YCY1	1.0021	0.91984	0.99004	1.0075	88.174	10	11	9	7	0.97246	1.02832
LAMP2	B4E2S7;P13473-2;P13473;P13473-3;B7Z2R9;H0YCG2	1.0136	0.97735	0.99302	0.94715	46.973	4	3	3	4	0.972507	1.02827
IGF2BP1	Q9NZI8;Q9NZI8-2	0.96951	0.98113	0.96837	0.96822	323.31	19	19	21	22	0.972573	1.0282
C12orf29	Q8N999;Q8N999-3;G3V1X7;Q8N999-2	1.2266	1.0162	0.94164	0.95996	23.729	4	5	4	3	0.9726	1.02817
INTS9	Q9NV88-2;Q9NV88;H7BYQ6;Q9NV88-3;G3XAN1;H0YBK3;E5RK47;E5RG70	1.1629	0.94189	NaN	1.0043	12.94	4	6	1	2	0.973095	1.02765
SUPT6H	Q7KZ85;Q7KZ85-3;Q7KZ85-2	0.9554	0.97819	0.97925	0.96243	181.17	21	27	23	20	0.97329	1.02744
DNM2	P50570-2;P50570;P50570-5	0.97148	0.97607	0.96997	0.97412	275.23	22	23	22	21	0.973387	1.02734
RPL29	P47914	1.0347	1.0167	0.93983	0.9639	30.272	2	2	2	2	0.973477	1.02725
QSER1	Q2KHR3-2;Q2KHR3;H0YCQ7	0.96825	0.95633	NaN	0.99064	6.7533	4	3	1	2	0.973485	1.02724
SIN3A	Q96ST3;H3BNZ3;H3BMA2;H3BT34;H3BQ76;H3BQ88;H3BNA0;H3BQL7	0.86837	0.96115	0.96038	0.99936	206.93	18	20	23	20	0.97363	1.02708
WRNIP1	Q96S55-2;Q96S55;Q96S55-3;Q96S55-4	0.93709	0.97343	0.99527	0.95257	23.273	8	4	5	5	0.973757	1.02695
BSG	P35613-2;P35613;P35613-4;I3L192;P35613-3;R4GMX5;R4GN83	1.0465	0.97583	0.96126	0.9854	323.31	9	8	8	9	0.974163	1.02652
TMPO	P42166;A2T926	0.98293	1.0145	0.95243	0.95575	323.31	23	22	24	24	0.974227	1.02646
SH3BGRL2	Q9UJC5	1.1137	1.1264	0.88207	0.91436	7.7632	2	3	2	2	0.974277	1.0264
AP1G1	J3KQU9;B3KXW5;O43747;O43747-2;H3BN71;B4DGE1;H3BR36;H3BUN9;H3BNR4;H3BRM7;B3KNW1;H3BNN2	1.0475	0.93293	1.005	0.98525	173.5	15	14	13	13	0.974393	1.02628
CBX1	B5MD17;J3KS05;P83916;C9JWS9	0.7566	0.95333	0.99521	0.97653	3.3785	2	2	2	2	0.975023	1.02562
C9orf78	Q9NZ63	1.0164	0.90271	1.0415	0.98149	99.128	5	4	3	3	0.975233	1.0254
MTMR2	C9JEX3;Q13614-2;Q13614	1.4455	0.97569	NaN	NaN	6.6952	3	4	1	1	0.97569	1.02492
NT5C2	P49902;B7Z382;Q5JUV4;Q5JUV6;H0YHR8;Q5JUV3;REV__M0QX83;S4R3E7;S4R3A6;REV__H0YES7;REV__F5GWJ3;REV__Q17RW3	1.0866	0.95364	0.98512	0.98837	49.441	4	7	6	7	0.97571	1.02489
SARNP	P82979;F8VZQ9;F8VS12	0.90554	0.97656	0.92457	1.0261	152.96	5	5	6	8	0.975743	1.02486
CSTF3	Q12996;H0YE74;E9PLP8;Q12996-2;E9PJ06;Q12996-3	1.0293	0.9385	1.0118	0.97709	83.783	10	13	7	5	0.975797	1.0248
C1orf123	Q9NWV4;B1ARP7	1.0171	0.96374	1.0195	0.94526	10.922	3	3	4	4	0.976167	1.02442
DTYMK	P23919;H7C312;H7BZ20;G5E9E9;H7C3A4	1.127	0.99908	0.95932	0.97012	25.991	5	6	5	7	0.976173	1.02441
TOP1	P11387;E5RIC7;E5RJ95;E5RFS0	0.98693	0.98238	0.9724	0.97395	217.59	19	19	19	21	0.976243	1.02433
GPATCH8	Q9UKJ3;Q9UKJ3-2	1.0632	1.0013	0.94479	0.98284	5.3949	4	5	4	2	0.97631	1.02426
BRD3	Q15059;Q15059-2	0.72325	1.0245	0.92923	NaN	6.8251	3	3	2	1	0.976865	1.02368
WDR61	Q9GZS3;H0YN81;H0YL19;H0YMF9;H3BQA8;H0YM76;H0YLA1	1.0089	0.98486	0.9808	0.96566	323.31	10	10	12	13	0.977107	1.02343
VDAC2	P45880;Q5JSD2;Q5JSD1	1.0202	0.96607	0.98215	0.98387	323.31	13	13	13	13	0.977363	1.02316
GLB1	P16278-3;P16278;E7EQ29;P16278-2;C9J539;C9J4G9	0.98809	0.96306	0.95489	1.0146	76.408	10	9	6	7	0.977517	1.023
PRPF6	O94906;O94906-2	1.0039	0.97698	0.99194	0.96464	311.68	26	26	26	28	0.977853	1.02265
RNF114	Q9Y508;Q9Y508-2	1.0286	0.93514	1.0633	0.93569	153.37	5	5	5	5	0.978043	1.02245
MTX1	Q13505-3;Q13505-2;Q13505;H0Y6Y5	0.87726	0.90328	1.0529	NaN	7.3499	1	2	2	1	0.97809	1.0224
CHAMP1	Q96JM3	1.2435	0.98617	0.9753	0.97378	30.342	7	7	7	8	0.978417	1.02206
NCK1	P16333;P16333-2;C9JAB9;C9K098;C9JVV5;H7C5C7;C9J869;C9J0K5;E7ERP6;E9PEE2;E7EPF5	1.0968	0.94981	0.96172	1.0239	21.253	4	4	3	4	0.978477	1.022
ACSL4	O60488-2;O60488;H0Y9A0;D6RF95;D6RFW9;D6RDA8;D6RD96	1.0495	0.9861	0.99835	0.95099	172.22	9	11	12	8	0.97848	1.02199
IMMT	Q16891-2;H7C463	0.92414	0.99429	0.96957	0.97172	323.31	28	25	26	28	0.978527	1.02194
THOP1	P52888;K7EKB6;K7EL02;B3KSE2;K7EMU4;K7EIK4;K7EL32	1.0232	0.94679	1.0203	0.96903	64.437	8	11	12	11	0.978707	1.02176
KLC4	Q9NSK0;Q9NSK0-3;B4DME9;C9J8T5;Q9NSK0-4;C9JZE5	0.83101	1.0451	1.0146	0.87692	61.707	4	2	2	3	0.978873	1.02158
CDV3	Q9UKY7;Q9UKY7-2;H0Y8K3;D6R9V8;D6RFH2;Q9UKY7-3;D6RAV0;D6RDN0;D6R973	1.0402	0.99281	0.93614	1.0084	323.31	7	5	9	9	0.979117	1.02133
PITHD1	Q9GZP4-2;Q9GZP4	0.94701	1.0388	0.98222	0.91634	10.78	5	4	5	6	0.97912	1.02133
ATP5H	O75947;O75947-2;F5H608	0.89885	0.95576	0.98459	0.99734	20.661	4	5	4	3	0.97923	1.02121
LMAN2	Q12907;D6RBV2;D6RIU4;D6RDX1;D6RBH1	0.92603	0.9692	1.0055	0.963	90.542	11	13	10	11	0.979233	1.02121
HMGB1;HMGB1P1	Q5T7C4;P09429;Q5T7C6;B2RPK0;Q5T7C0;P23497	0.95637	0.99609	0.98001	0.96172	323.31	8	10	10	9	0.979273	1.02117
BABAM1	M0QX07;J3KQS6;Q9NWV8;M0R0I0;Q9NWV8-3;M0QY17;M0R3F4;M0QXG9;M0R2A4;M0R2I2;Q9NWV8-2	0.75054	0.90658	1.0452	0.98607	38.856	3	3	2	2	0.979283	1.02115
ITPA	Q9BY32;Q9BY32-2;Q9BY32-3	0.9417	0.93963	0.99024	1.008	108.58	6	7	8	8	0.97929	1.02115
TOMM40	O96008;O96008-2;K7EKG4;K7EJ57	0.95289	0.95058	1.0079	0.9796	323.31	10	10	8	7	0.97936	1.02107
SUPV3L1	Q8IYB8;B1AR60	1.0323	1.0075	1.0532	0.87784	66.719	9	8	7	6	0.979513	1.02092
TIMM50	Q3ZCQ8;Q3ZCQ8-2;Q3ZCQ8-3;M0R2F8;M0R0C3;M0R1Y4;M0R2Q2;M0R047;M0QXC3;M0R2Z3;M0R303;M0R2D2	0.92665	0.98502	0.96348	0.99035	234.19	7	7	7	8	0.979617	1.02081
RBM10	P98175-2;P98175;P98175-4;P98175-3	0.77406	0.98538	0.96169	0.99191	114.84	13	11	10	11	0.97966	1.02076
DPP9	Q86TI2;Q86TI2-2;Q86TI2-4;M0R3C4;M0R162;M0R0I1;M0R1L4;M0QXI5	0.92661	0.95695	0.99182	0.99025	43.843	8	10	5	3	0.979673	1.02075
LTV1	Q96GA3	1.4501	1.0003	0.9712	0.96797	111.35	9	12	11	14	0.979823	1.02059
EIF3F	B3KSH1;O00303;B4DEW9;H0YDT6;E9PQV8	1.1623	0.95759	0.99265	0.98935	323.31	10	13	12	10	0.979863	1.02055
SETD1A	O15047;C9J2Z9	0.97846	0.93412	1.0484	0.95823	17.496	4	5	1	5	0.98025	1.02015
HSPA4	P34932	0.98878	0.98444	0.97531	0.98101	323.31	45	41	45	43	0.980253	1.02014
MPP1	Q00013-2;Q00013-3;Q00013;C9J9J4;A8MTH1;C9JB34	0.9121	0.88868	1.026	1.0264	59.386	3	3	4	4	0.98036	1.02003
RHOA;RHOC	P61586;C9JNR4;C9JX21;Q5JR08;E9PN11;P08134;Q5JR07;E9PQH6;Q5JR05;C9J1T2;C9JRM1;U3KQA9;U3KQV3;E9PLA2;Q5JR06;P62745	0.93291	0.90968	1.0041	1.0276	112.65	8	7	8	8	0.98046	1.01993
CAST	E9PCH5;B7Z574;B7Z468;E7ESM9;P20810-4;P20810-8;P20810-2;P20810;P20810-9;P20810-5;P20810-7;P20810-6;E7ES10;E7EVY3;P20810-3;E9PDE4;H0Y7F0;H0Y9H6;E7EQ12;E7EQA0;H0YD33;F8W7E0;D6RC54;H0YA91;D6RAA8;H0Y944;E9PSG1;E7EQK6	0.8999	1.0111	0.97096	0.95984	323.31	14	15	17	15	0.980633	1.01975
NONO	Q15233;Q15233-2;H7C367;C9JYS8;C9IZL7;C9J4X2	1.0192	0.95445	0.97115	1.0165	323.31	18	16	19	17	0.9807	1.01968
CPSF6	F8WJN3;Q16630-3;Q16630;Q16630-2;F8W084	1.0417	0.97844	0.98596	0.97827	323.31	9	9	9	10	0.98089	1.01948
NDUFV3	P56181-2	0.93271	0.98358	0.93735	1.022	41.533	8	6	4	7	0.980977	1.01939
ZFC3H1	O60293;O60293-2	0.74697	1.0163	NaN	0.94578	8.2328	2	4	1	3	0.98104	1.01933
PSMD3	O43242;B4DT72;F5H8K4;H0YGV8	1.047	0.98926	0.98268	0.9712	272.04	14	15	17	17	0.981047	1.01932
LRBA	F5H1X8;P50851-2;P50851;E9PEM5;H0YAC6;H0Y9N9	0.92976	1.0086	0.94069	0.99395	81.784	14	15	14	15	0.98108	1.01928
ORC2	Q13416;B8ZZ80;C9JK08	0.92352	1.0245	0.97623	0.94345	48	9	9	8	6	0.981393	1.01896
NUP210	Q8TEM1;Q8TEM1-2	0.86049	0.95349	1.0192	0.97217	148.5	23	20	15	15	0.98162	1.01872
RAB11FIP5	Q9BXF6	0.93238	0.90995	1.0378	0.99713	9.1911	4	5	2	2	0.981627	1.01872
FHOD1	Q9Y613;B4DVN5;H3BVE7	0.8117	0.86614	1.0751	1.0037	17.527	5	10	3	5	0.981647	1.0187
MDH2	P40926;E9PDB2;G3XAL0	0.87978	0.97735	0.98921	0.97928	323.31	15	16	18	16	0.981947	1.01839
WDR44	Q5JSH3-4;Q5JSH3;Q5JSH3-2;H7BY83;Q5JSH3-3	1.0163	1.1036	0.88573	0.95693	18.342	5	7	5	4	0.982087	1.01824
RBM17	Q96I25;Q5W011;Q5W010;Q5W012	0.91125	0.98246	0.98433	0.97966	41.384	8	9	6	9	0.98215	1.01817
ADAM10	O14672;B4DU28;H0YK87;C9J9B4;H0YNC5	0.91497	1.0383	0.95137	0.95706	29.774	4	6	2	3	0.982243	1.01808
MMS19	Q96T76;Q96T76-8;Q96T76-9;Q96T76-5;Q5T454;Q96T76-7;H0Y746;F8WCH8;B0QZ77;H7C0A9	0.93914	0.96674	0.9951	0.98492	270.52	19	19	14	11	0.982253	1.01807
RBMX	P38159;H0Y6E7;H3BT71;P38159-2;B3KRG5;H3BUY5;H3BR27;P38159-3;H3BNC1;O75526;Q8N7X1	1.0061	1.0004	0.9648	0.9817	74.887	5	7	7	10	0.9823	1.01802
RAB7A	P51149;C9J592;C9J8S3;C9IZZ0;C9J4V0;C9J4S4;C9J7D1	0.95684	0.95464	1.0222	0.97014	323.31	6	7	10	11	0.982327	1.01799
PSMA1	P25786;P25786-2;F5GX11;B4DEV8	1.1181	0.997	0.97338	0.97669	137.18	6	6	10	7	0.982357	1.01796
RAE1	E9PQ57;P78406;E9PPG9;B0QZ36;B0QZ37	0.95845	0.98893	0.96946	0.989	323.31	9	10	9	9	0.982463	1.01785
HNRPLL;HNRNPLL	B7WPG3;D6W592;Q5JB52;Q8WVV9-4;Q8WVV9;C9IYN3;Q8WVV9-3;Q8WVV9-2;H7BXH8;C9JJZ7	0.98428	1.0434	0.99814	0.90586	166.71	12	12	13	14	0.982467	1.01785
HCFC1	A6NEM2;P51610-4;P51610-3;Q9Y5Z7	0.98421	1.0013	0.98885	0.95822	323.31	37	36	32	34	0.98279	1.01751
COPS2	B4DIH5;P61201;P61201-2;H0YKU5;H0YM03;H0YMC2	1.121	0.99977	0.94609	1.0027	50.462	6	7	8	5	0.982853	1.01745
CDS2	O95674	0.70209	1.0326	1.0079	0.90875	12.233	1	1	2	1	0.983083	1.01721
CLUH	O75153	1.2318	0.99663	0.96793	0.98489	323.31	34	40	31	34	0.98315	1.01714
HN1	Q9UK76;Q9UK76-3;J3KT51;F5GY98;Q9UK76-2;J3KSH8	1.0984	0.99253	0.99558	0.96195	323.31	6	7	9	10	0.983353	1.01693
SSB	P05455;E7ERC4;E9PGX9;E9PFL9	0.97328	1.0033	0.9725	0.97428	323.31	18	18	22	23	0.98336	1.01692
POU2F1;POU2F2;POU2F3	H0YLB5;P14859-5;J3KP77;P14859-4;P14859-3;P14859;P14859-2;U3KQN1;U3KQ96;H0YNW1;H0YLL6;E9PNC9;B5ME60;H0YKT2;P09086-4;Q9UKI9-3;Q9UKI9;Q9UKI9-2;P09086-3;P09086-2;P09086;P09086-5;H0YLC5	0.94483	0.9609	1.0025	0.98738	73.898	5	5	4	4	0.983593	1.01668
RAD18	F8WE49;Q9NS91;C9J0Q4;F8WFA6;F8WAZ7	1.3483	1.0992	NaN	0.86801	8.702	3	3	1	3	0.983605	1.01667
CCNB1	P14635;E9PC90;Q5TZP9	1.3454	1.1117	1.0228	0.81682	8.8599	2	2	2	1	0.983773	1.01649
DBR1	Q9UK59;F8WAY1;F5GWV2;Q9UK59-2	1.148	1.0269	0.91301	1.0115	44.083	7	6	4	5	0.983803	1.01646
GBA	J3KQG4;P04062-2;P04062;F5H241;J3KQK9;P04062-3	0.91815	0.98018	0.9994	0.9721	28.553	4	4	3	2	0.983893	1.01637
UNG;DKFZp781L1143	P13051;F5GYA2;P13051-2;Q68DM5	1.1827	0.89029	0.95943	1.1022	11.185	3	3	4	2	0.983973	1.01629
KNTC1	P50748;E7ES84;B3KSG2;J3KQF2	0.88808	0.95207	0.96923	1.0308	25.696	10	14	3	5	0.984033	1.01623
PDCD4	Q53EL6-2;Q53EL6;Q5VZS7	0.56263	0.95597	1.0104	0.98585	224.2	10	10	13	11	0.984073	1.01618
VCPIP1	Q96JH7	0.89606	0.97459	0.98677	0.991	24.324	5	5	6	5	0.98412	1.01614
C11orf73	Q53FT3;E9PPG8;E9PJB2	1.1382	1.0654	0.92535	0.96269	21.87	2	2	3	2	0.98448	1.01576
TRPS1	Q9UHF7;Q9UHF7-3;Q9UHF7-2;E5RJ97;E5RFF3;H0YC29;H0YAV4	0.43589	0.98455	NaN	NaN	4.5762	3	3	0	1	0.98455	1.01569
ACTC1;ACTA2;ACTA1;ACTG2	P68032;P62736;P68133;P63267;Q5T8M7;Q5T8M8;A6NL76;P63267-2;F8WB63;B8ZZJ2;C9JFL5;F6UVQ4;F6QUT6	1.0475	0.98579	0.97998	0.98795	60.66	1	1	2	2	0.984573	1.01567
AKT2	P31751;Q0VAN0;M0R0P9;J3QL45;M0QZW8;M0R283;C9JIF6;C9J258;J3KSY8;C9JC83;C9JIJ1;A8MX96;E7EVP8;J3QLS6;C9JHS6	1.0626	1.035	0.90602	1.0128	12.452	4	6	3	3	0.984607	1.01563
IGF2BP3	O00425;O00425-2;F8WD15	0.84546	0.99416	0.96589	0.99395	223.83	12	12	14	15	0.984667	1.01557
NSUN4	Q96CB9-4;Q96CB9;Q96CB9-3;M0R1K5;Q96CB9-2	0.93394	1.0604	NaN	0.90904	7.0312	4	2	1	2	0.98472	1.01552
MAP2K7	F6WCX7;O14733;O14733-3;O14733-2;O14733-4	1.0539	0.79855	1.2747	0.88109	7.0731	2	3	1	2	0.98478	1.01546
HADHB	B4E2W0;P55084;F5GZQ3;B5MD38;C9JEY0;C9JE81;C9K0M0	0.89676	1.0121	0.96737	0.97498	176.03	12	12	16	16	0.984817	1.01542
TOLLIP	Q9H0E2;E9PP67;E9PQ25;B3KR28;E7EN89;E9PNS3;F2Z2Y8;B3KXC6	3.3932	1.3272	0.88081	0.7466	20.255	2	3	4	3	0.98487	1.01536
MAP2K2	P36507;G5E9C7;M0R1B6	0.9165	0.92537	0.97912	1.0516	104.19	6	7	4	3	0.985363	1.01485
RPS10	P46783;F6U211;Q9NQ39	1.0548	1.0199	0.91902	1.0174	309.33	6	7	8	7	0.98544	1.01478
RPRD2	Q5VT52-3;Q5VT52;Q5VT52-2;B4E2Q6;Q5VT52-4	1.0976	1.0784	0.92663	0.95193	113.64	19	21	16	17	0.985653	1.01456
DIP2B	Q9P265;E9PER1;Q14689-5;Q14689-6;Q14689;B4DPI5;Q14689-3;Q14689-2;Q14689-4;Q9Y2E4	0.88792	1.0165	0.986	0.9553	22.804	8	9	4	7	0.985933	1.01427
HNRNPK	P61978-2;P61978;Q5T6W1	0.95835	0.98877	0.98113	0.98867	323.31	23	21	24	25	0.98619	1.014
LRPPRC	P42704;B8ZZ38;C9JCA9	1.0159	0.99935	0.98418	0.97524	323.31	57	62	62	61	0.986257	1.01393
KPNA1	P52294;C9JYI4;C9J352;C9JWD9;F2Z3G4;C9J4U1	1.0855	0.93721	1.0223	0.99987	39.453	3	3	4	2	0.98646	1.01373
MYCBP2	J3KPZ3;O75592-2;O75592;H7C3U4;F8WA13	0.85383	0.95195	1.0531	0.95438	43.649	14	16	7	5	0.986477	1.01371
ATP5B	P06576;F8VPV9;H0YH81;F8W079;F8W0P7;H0YI37;F8VQY0	0.94018	0.98443	0.9888	0.98702	323.31	24	24	25	25	0.98675	1.01343
ZADH2	Q8N4Q0;B4DZ91;J3KTQ8	0.84467	1.2781	0.87568	0.80703	18.998	4	5	3	2	0.986937	1.01324
RTCA	O00442;O00442-2;A6NIC1	0.87168	1.0369	0.95693	0.967	82.956	8	9	6	6	0.986943	1.01323
PSMC5	P62195-2;P62195;J3QSA9;J3KRP2;J3QLH6	1.0835	0.97547	1.0435	0.94209	205.55	10	11	14	14	0.98702	1.01315
ARMC6	Q6NXE6-2;Q6NXE6;B4E1N1;H0YH65;F5H2X2;F5H2K4;F5GWV0;F5H4P3;F5H3X1;H0YGL0;F5H052;F5GZP0;F5H6J3	1.0195	1.0124	0.97161	0.97709	20.039	4	5	6	3	0.987033	1.01314
TRIP4	Q15650;H0YL91;H0YLN7;H0YK63;H0YKD9	0.97296	1.0114	1.0272	0.92255	55.641	5	6	5	4	0.98705	1.01312
GLG1	Q92896;Q92896-3;Q92896-2;H3BM42;H3BQT1;H3BQU9;H3BRD8	0.9558	0.99206	0.9548	1.0144	75.187	9	7	9	8	0.987087	1.01308
RANBP9	Q96S59;Q96S59-2;B2R8E1	1.3135	0.92564	1.0403	0.99601	16.754	3	3	5	6	0.987317	1.01285
DCXR	Q7Z4W1;J3QL34;J3KSZ5;J3QRQ2	0.90671	0.93614	0.98878	1.0374	72.576	4	7	8	7	0.98744	1.01272
ARHGAP1	Q07960;H0YE29;E9PNR6	0.94372	0.93363	1.0097	1.0192	52.433	7	10	9	9	0.98751	1.01265
RBM26	Q5T8P6-2;Q5T8P6-3;Q5T8P6-5;Q5T8P6-6	1.0129	1.0065	0.99548	0.96075	274.33	18	17	18	18	0.987577	1.01258
GOPC	F5H1Y4;Q9HD26-2;Q9HD26;Q9HD26-3	1.0763	1.1449	0.81488	1.0033	154.52	7	9	6	6	0.987693	1.01246
SAR1A	Q9NR31;Q5SQT8;B4DQ19	0.97881	1.0339	0.98145	0.94818	12.046	2	2	3	3	0.987843	1.01231
PTGR1	Q14914;Q14914-2;Q5JVP3;F2Z3J9;Q5JVP2;F6XGT7	0.81168	1.0396	0.97684	0.94739	34.042	5	6	4	7	0.987943	1.0122
VTA1	Q9NP79;Q5TGM0;E7ETQ7	1.0115	0.97673	1.0128	0.97463	19.525	2	2	4	5	0.988053	1.01209
SMCHD1	A6NHR9;A6NHR9-2;J3KTL8;A6NHR9-3;J3QSH1	0.87366	1.0014	0.98316	0.98043	99.699	20	23	16	14	0.98833	1.01181
NCAPG2	Q86XI2;Q86XI2-2;F8WE06;E7EUH9;H0Y6U5;F5H7R2	1.0783	0.97592	0.91366	1.0769	16.82	2	4	2	2	0.988827	1.0113
C1QBP	Q07021;I3L3Q7;I3L3B0	0.89264	1.0065	0.98775	0.97225	323.31	9	9	10	9	0.988833	1.01129
EIF4E	D6RBW1;P06730;P06730-3;P06730-2;H0Y8J7;D6RFJ3;D6RHE2;A6NMX2	0.97112	1.0226	0.95465	0.98968	72.712	6	7	6	7	0.988977	1.01115
VPS4A	Q9UN37;I3L4J1	0.9222	0.88485	1.1106	0.97232	8.147	2	4	2	3	0.989257	1.01086
GSPT1	P15170-2;P15170-3;P15170;H3BR35;H3BSV8	1.0902	0.99332	0.99931	0.97554	323.31	21	20	21	20	0.98939	1.01072
MT-CO2	P00403	0.89656	1.0035	0.94439	1.0208	86.105	5	4	3	3	0.989563	1.01055
TIGD4;APBB1	J3KPL8;O00213-4;O00213-3;O00213-2;O00213;E9PNW7	0.6554	0.93699	1.0382	0.99402	16.93	6	5	3	3	0.989737	1.01037
ZFR	Q96KR1	1.1556	0.91627	1.031	1.0223	116.56	14	11	12	11	0.989857	1.01025
JUN	P05412	0.80241	0.98988	NaN	NaN	6.9459	2	3	1	1	0.98988	1.01022
PTPN23	Q9H3S7;B4DST5;C9JD91	0.8246	1.0518	0.91409	1.004	51.626	7	6	6	6	0.989963	1.01014
CDC73	Q6P1J9	0.9191	1.0155	0.90016	1.0546	36.662	9	11	5	8	0.990087	1.01001
CPSF1	Q10570;E9PIM1	0.94516	1.002	0.98845	0.98008	162.37	20	20	16	16	0.990177	1.00992
RPLP0;RPLP0P6	P05388;F8VWS0;Q3B7A4;F8VW21;F8VU65;F8VZS0;F8VPE8;G3V210;Q8NHW5;F8VQY6;F8VRK7;F8VS58;F8VWV4;F8W1K8	1.1201	0.99041	0.99546	0.98491	323.31	13	12	13	13	0.99026	1.00984
CDC40	O60508;Q5SRN1;Q5SRM9	0.91713	0.68639	1.4109	0.87382	15.111	3	3	5	2	0.99037	1.00972
SF3B1	O75533;H7C341;B4DGZ4;O75533-2;F8WC19	0.93057	0.97629	0.99551	0.99965	323.31	42	43	44	46	0.990483	1.00961
PUF60	Q9UHX1-2;Q9UHX1-4;Q9UHX1-6;Q9UHX1;Q9UHX1-3;Q9UHX1-5;E9PQ56;H0YEM1;E9PN18;E9PMU7;E9PL19;H0YCP8	1.0147	0.98034	0.9886	1.0027	323.31	21	21	17	21	0.990547	1.00954
PRPF31	E7EVX8;Q8WWY3;E7ESA8;Q8WWY3-3;Q8WWY3-2;E7EU94;E7ESX0;E7EN72	0.96117	1.0501	0.95741	0.96473	85.902	9	10	9	9	0.990747	1.00934
SMEK2	Q5MIZ7-3;Q5MIZ7-2;Q5MIZ7;Q5MIZ7-5;G3V4R3;G3V231;Q5MIZ7-4	1.1267	0.85457	1.1059	1.0123	15.18	4	4	2	3	0.990923	1.00916
TCEB1	E5RHG8;Q15369;Q15369-2;R4GMY8	1.0634	0.92549	0.9923	1.055	134.39	3	3	4	3	0.99093	1.00915
SNX9	Q9Y5X1	0.9151	0.99875	0.97941	0.99482	323.31	10	12	10	10	0.990993	1.00909
TRAPPC8	J3QSA1;J3KSL8;Q9Y2L5-2;Q9Y2L5;J3QQJ5	0.90421	0.93344	NaN	1.0488	2.6541	3	2	0	2	0.99112	1.00896
SUN2	J3KQE0;Q9UH99;Q9UH99-2;B0QY60	0.64172	NaN	0.98724	0.9951	5.0181	2	1	2	2	0.99117	1.00891
CHTOP	Q9Y3Y2-4;Q9Y3Y2;Q9Y3Y2-3;Q5T7Y7	0.92517	1.0298	0.9962	0.94779	59.209	4	4	4	5	0.991263	1.00881
DDX47	Q9H0S4-2;Q9H0S4;F5H1N9	0.93085	1.0687	0.93906	0.96624	86.012	2	3	5	4	0.991333	1.00874
NCAPD3	P42695;G3V1A9;E9PKK4;E9PLE0;E9PJ63;E9PL84;E9PJM8;E9PR72;E9PL95;E9PQA3	1.0726	1.0799	0.96839	0.92627	100.16	16	15	15	12	0.99152	1.00855
SNTB2	Q13425-2;Q13425;J3KT21;H0YCS0	0.54469	0.99169	NaN	NaN	3.8733	2	1	1	0	0.99169	1.00838
SPATS2L	Q9NUQ6-2;Q9NUQ6;B4DRE6;B4DT67;B8ZZZ7;C9JW67;F8W6C2;C9JKE4;F8VZ02;F8VT91;C9JGM8;C9IZC3;C9J8M7;H7C2G5;F2Z2S1	1.1526	0.9917	NaN	NaN	3.8965	3	2	1	1	0.9917	1.00837
ARID4B	Q4LE39-3;Q4LE39-2;Q4LE39;Q4LE39-4;H7C5R6	1.0186	0.98068	1.0028	NaN	13.942	2	3	2	1	0.99174	1.00833
ZNF512B	Q96KM6	0.9901	0.98786	NaN	0.99594	20.997	3	4	1	2	0.9919	1.00817
UTRN	P46939;P46939-2;Q5T097	0.81922	1.0067	0.94296	1.0267	29.884	14	13	6	6	0.99212	1.00794
FOXK1	P85037;P85037-2;U3KQ26	0.95403	0.85966	1.0649	1.0521	24.888	7	2	3	4	0.99222	1.00784
IRAK1	D3YTB5;P51617-4;P51617-2;P51617-3;P51617;F8WAB6;H7C224;H7C1F0;H7C2I6	1.1316	0.92925	NaN	1.0555	6.5144	2	2	0	1	0.992375	1.00768
DNAJC8	O75937	1.0142	1.091	1.0699	0.81663	42.098	2	4	5	5	0.99251	1.00755
ACOT9	Q9Y305-3;Q9Y305-2;Q9Y305;Q9Y305-4;C9J7L8	0.78387	1.0209	0.99773	0.95899	125.67	8	10	8	5	0.99254	1.00752
HSP90AB4P	Q58FF6	1.0095	0.92555	1.0234	1.0294	39.959	2	2	2	2	0.992783	1.00727
HSPBP1	Q9NZL4;C9JNI7;Q9NZL4-2;K7EL16;K7EMM7;K7ERT9	1.0019	1.0064	0.96707	1.005	155.49	10	10	8	6	0.992823	1.00723
HNRNPL	P14866;M0QXS5;P14866-2;M0QYT0;M0R1W6;M0QYL7;M0R076;B4DVF8	0.84476	0.9621	1.0204	0.99605	323.31	18	15	17	16	0.99285	1.0072
TWF1	Q12792;Q12792-3;F8VS81;Q12792-4;F8W1Q9;F8VRG3	1.1424	1.0046	0.98558	0.98864	289.95	9	11	10	9	0.99294	1.00711
GFPT1	Q06210-2;Q06210;O94808;E5RJP4	1.0298	0.95605	1.0076	1.0157	323.31	18	19	23	22	0.993117	1.00693
HCCS	P53701	0.94722	0.93461	1.0618	0.98321	115.01	7	9	6	6	0.993207	1.00684
DUT	P33316-2;H0YNJ9	1.0528	0.99993	0.9789	1.0011	323.31	7	8	8	8	0.99331	1.00674
ARL6IP4	F5GYV5;F8WCT1;B3V0L1;Q66PJ3-4;Q66PJ3-3;Q66PJ3-2;Q66PJ3;F5H7X4;F8WEP2;Q66PJ3-5	1.0231	0.93647	1.0502	NaN	12.937	3	3	2	1	0.993335	1.00671
DAZAP1	Q96EP5-2;Q96EP5;K7EQ02	0.92313	0.99569	0.9845	1.0006	227.81	10	9	10	6	0.993597	1.00644
DHX9	Q08211;Q08211-2	0.94636	0.99258	1.002	0.98752	323.31	39	40	41	41	0.994033	1.006
PRIM2	P49643;U3KQB9;P49643-2	1.0414	0.96216	1.0546	0.96691	85.475	9	10	8	9	0.994557	1.00547
MYO1D	O94832;J3QRN6;K7EIG7;F8WEW9;B0I1T2-2;B0I1T2-3;B0I1T2-4	0.94972	0.97352	0.99524	1.015	48.34	19	11	9	10	0.994587	1.00544
PPIF	P30405;R4GN99;Q2YDB7;H0Y548	0.89073	1.0101	0.99076	0.9832	268.66	5	4	5	5	0.994687	1.00534
NLE1	Q9NVX2;K7EN33;Q9NVX2-2;K7ERN7;K7EK23	0.94324	0.99975	0.9405	1.0439	104.35	12	9	7	7	0.994717	1.00531
IQGAP1	P46940;H0YLE8;H0YKA5	0.98654	1.01	0.97951	0.99526	323.31	48	54	47	45	0.994923	1.0051
ACTN4	O43707;O43707-2;F5GXS2;O43707-3;H7C144;K7EJH8	1.0094	0.96899	0.99665	1.0192	323.31	35	36	37	34	0.994947	1.00508
RPL17	J3QQT2;P18621;P18621-3;J3QLC8;P18621-2;J3KSJ0	1.0448	0.99982	0.96824	1.0173	131.78	6	6	9	8	0.99512	1.0049
KIF5B	P33176;Q12840;C9JWB9	1.0457	1.0108	0.9667	1.0088	323.31	33	36	39	37	0.995433	1.00459
BCL2L14	C9K0Q9;K7EKK7;K7EMX4;Q9BZR8-2;Q9BZR8-3;Q9BZR8	1.3149	1.0059	0.9803	1.0001	3.2661	1	1	1	1	0.995433	1.00459
GNB1	P62873;F6UT28;F6X3N5;B1AKQ8	0.98966	1.059	0.9442	0.98377	184.46	6	6	5	6	0.995657	1.00436
MTOR	P42345;B1AKP8;B1AKQ2	0.93851	1.0141	0.98463	0.98869	39.794	11	11	6	5	0.995807	1.00421
ATP5A1	P25705;P25705-2;K7ENP3;K7EJP1;K7EQH4;K7ESA0	0.96196	1.0061	0.99189	0.98972	323.31	21	22	22	22	0.995903	1.00411
WIZ	B7ZM82;B3KVH1;O95785-2;M0R0A4	1.0442	1.0873	0.93255	0.96796	66.06	5	7	4	5	0.995937	1.00408
ENO1	P06733;P06733-2;E5RI09;E5RG95;K7EPM1;E5RGZ4	0.98364	0.98972	0.99951	0.99871	323.31	22	22	23	22	0.99598	1.00404
SERPINB1	P30740;B4DNT0;C9J7N5;P50453;O75830	0.80825	0.90336	NaN	1.0887	25.268	5	5	1	2	0.99603	1.00399
FIP1L1	Q6UN15;Q6UN15-5;Q6UN15-4;Q6UN15-3	0.90786	0.99794	0.99198	0.99861	58.989	6	7	5	7	0.996177	1.00384
ORC3	Q9UBD5;Q9UBD5-2;Q9UBD5-3;B4DZ51	0.90868	1.0504	0.98313	0.95556	82.509	11	12	5	8	0.996363	1.00365
POLE	F5H1D6;Q07864;F5H7H6;F5H3W5;F5H7E4;F5H0H8;F5H5Q5	0.93874	1.0977	1.1377	0.75456	47.579	9	11	8	5	0.996653	1.00336
JMJD6	B2WTI3;B2WTI4;K7EJU9;Q6NYC1-2;Q6NYC1;Q6NYC1-3	1.0722	1.0241	0.98553	0.98069	164.92	7	7	8	8	0.996773	1.00324
FASTKD5	Q7L8L6	0.99439	0.90021	1.4307	0.65943	11.035	3	4	3	2	0.99678	1.00323
ERLIN2	E5RHW4;O94905;E5RJ09;O94905-2;O94905-3	0.89727	0.98199	1.0122	0.99641	57.716	10	9	9	7	0.996867	1.00314
GTF2H2C;GTF2H2	Q6P1K8;F5GZM1;Q13888;J3KQC7;D6RJD3;D6RID8;D6RIT7;D6RGC9;R4GMS9;D6RAW1	1.3884	0.91562	0.96402	1.1111	10.546	2	3	4	4	0.996913	1.0031
DNMT1	P26358-2;F5GX68;P26358;P26358-3;K7ENW7;K7EJL0;K7EIZ6;K7EP77;K7ER10;K7ELB1;K7ENQ6	1.1354	0.98557	1.0044	1.0021	323.31	37	34	43	45	0.997357	1.00265
ERP44	Q9BS26	1.1336	0.93257	0.96815	1.0917	115.3	8	8	7	5	0.997473	1.00253
PPP1R2;PPP1R2P3	E7EMN6;P41236;Q6NXS1;E7EUI7	0.96727	0.98612	1.0033	1.0031	37.954	3	3	4	4	0.997507	1.0025
RUFY1	Q96T51-2;Q96T51;J3KPP6;H0YA47;Q96T51-3;H0YAC8;B4DKC2;Q7L099;Q7L099-2;Q7L099-4;Q7L099-3	0.92669	0.86971	1.2672	0.85584	9.0631	6	3	2	2	0.997583	1.00242
LEPREL2	G8JLI6;Q8IVL6-2;Q8IVL6	1.0943	0.99785	NaN	NaN	8.5329	7	4	0	0	0.99785	1.00215
PRPF4	O43172-2;O43172	1.0025	0.98352	1.0006	1.0096	218.38	18	15	18	19	0.997907	1.0021
CAMK2G	Q8WU40;Q5SWX3;Q13555-10;Q13555-3;Q13555-5;Q13555-4;Q13555-7;Q13555-9;Q13555-2;Q13555-8;Q13555;Q13555-6;H0Y6G2;Q13554-7;Q13554-4;Q13554-6;Q13554-3;Q13554-8;Q13554-5;Q13554-2;Q13554;B7Z1Z6;H7BXS4;Q9UQM7;Q9UQM7-2;D6RHX9;E9PBE8;E7EQE4;H7C394;H7BZC6	0.91805	0.97174	1.0555	0.96667	22.726	3	3	4	5	0.99797	1.00203
HNRNPA2B1	P22626;P22626-2	0.84906	1.0024	1.0007	0.99087	323.31	14	17	15	14	0.99799	1.00201
DBT	P11182;Q5VVL7	0.78452	0.99021	0.98893	1.0153	17.303	6	6	5	4	0.998147	1.00186
AP1B1	Q10567-3;Q10567-4	1.018	0.99928	1.0085	0.98786	323.31	29	32	29	26	0.998547	1.00146
RBM4	Q9BWF3;E9PB51;Q9BWF3-4;D6R9K7;J3QRR5;Q9BWF3-3;Q9BWF3-2	1.0797	0.97145	1.0094	1.015	323.31	10	11	14	13	0.998617	1.00139
CAMK2D	D6R938;E9PBG7;E9PF82;Q13557-8;Q13557-12;Q13557-10;Q13557;Q13557-6;Q13557-11;Q13557-9;Q13557-5;Q13557-3;Q13557-4;H0Y9J2	0.75975	0.90102	NaN	1.0966	10.282	2	1	1	2	0.99881	1.00119
TRIP13	Q15645;H0YAL2;Q15645-2	0.93488	0.9909	0.99693	1.0087	323.31	16	17	15	14	0.998843	1.00116
NUPL1	Q5JRG1;H7BYF2;Q9BVL2-2;Q9BVL2-3;Q9BVL2	0.92326	0.99655	0.98863	1.0115	92.66	4	5	4	5	0.998893	1.00111
HSPD1	P10809;E7ESH4;E7EXB4;B7Z712;C9JL25;C9JL19;C9JCQ4;C9J0S9	1.0086	0.99364	1.0031	1.0003	323.31	35	33	35	33	0.999013	1.00099
UBE2Q1	Q7Z7E8;Q7Z7E8-2;E9PHD0;C9JX13;Q8WVN8-2;Q8WVN8-3;Q8WVN8;H3BN94	0.99693	1.0103	1.0259	0.96127	61.578	7	7	4	8	0.999157	1.00084
HNRNPD	H0Y8G5;B4DTC3;Q14103-4;Q14103-3;Q14103-2;Q14103;F5H6R6;D6RAF8;D6RF44;D6RBQ9;D6RD83	0.96909	1.0048	0.99754	0.99547	258.33	10	9	9	9	0.99927	1.00073
NACA	E9PAV3;F8VZJ2;H0YHX9;Q13765;Q13765-2;F8W0W4;F8W1N5;F8VNW4;F8VZ58;Q9H009	1.3751	1.0144	0.98623	0.99771	295.83	5	5	5	6	0.999447	1.00055
TNPO1	Q92973-2;Q92973;Q92973-3;B4DSC0;E7EW37;S4R398;K7ENW1;K7ESC1;K7ELC3	1.058	1.0156	0.97358	1.0094	323.31	24	30	22	23	0.999527	1.00047
HNRNPUL1	Q9BUJ2-2;Q9BUJ2;B7Z4B8;Q9BUJ2-4;M0R3F1;Q9BUJ2-3;M0QYZ0;M0QYI8;M0R203;M0QZV6;M0R247;Q9BUJ2-5	0.84637	1.0184	0.99964	0.98083	323.31	17	15	21	22	0.999623	1.00038
CCDC25	Q86WR0;G3V121;B7Z2L8;Q0P663;Q0VGD4	0.73214	0.77655	NaN	1.2234	6.8129	3	4	1	4	0.999975	1.00003
ASPM	Q8IZT6;Q8IZT6-2;Q5VYL4	1.0179	1.0548	0.94515	NaN	2.9496	4	5	3	1	0.999975	1.00003
RPS3	P23396;P23396-2;E9PL09;E9PPU1;F2Z2S8;H0YCJ7;H0YF32;E9PQ96;E9PSF4;E9PJH4;E9PK82;E9PQX2;H0YES8;E9PJN9	1.1199	1.0094	0.98627	1.0046	323.31	19	17	20	17	1.00009	0.99991
EIF2AK2	P19525;P19525-2;C9JZT2;F8WBH4	1.0166	1.0358	0.98348	0.98228	112.19	9	12	13	13	1.00052	0.99948
FH	P07954-2;P07954	0.88485	0.97025	0.98883	1.044	253.26	9	9	13	10	1.00103	0.998974
QSOX2	Q6ZRP7;H0Y430	1.109	1.0144	0.98242	1.0069	39.994	7	8	6	6	1.00124	0.998762
ANP32A	P39687;O43423;H7BZ09;O95626	0.92129	1.0267	1.0433	0.93407	301.55	7	7	7	6	1.00136	0.998645
C12orf10	Q9HB07;F8VQQ3;F8VR84	1.0382	1.0299	1.0106	0.96409	105.73	10	12	9	9	1.00153	0.998472
NECAP2	F6SKB8;Q9NVZ3-3;Q9NVZ3;Q9NVZ3-2;Q9NVZ3-4;D6RAN6;H0Y970	1.0985	1.1074	0.92621	0.97119	23.923	3	4	3	3	1.0016	0.998403
SMARCD1	Q96GM5-2;Q96GM5;F8VRQ4;F8VZ70;F8VUB0;F8VW95;H0YHV1;C9JYI7	1.1099	0.96781	0.99957	1.0393	16.571	7	7	7	5	1.00223	0.997778
RAD23A	P54725-2;P54725;K7ENJ0;K7ELW1;B4DDJ7;K7EQ16	0.80253	0.99989	1.0434	0.96352	102.54	4	5	5	6	1.00227	0.997735
NCOA6	Q14686	0.89352	0.96218	0.98419	1.0605	8.5785	3	3	3	2	1.00229	0.997715
UBE2K	P61086;B4DIZ2;D6RDM7;P61086-2;P61086-3;D6RFX1	0.93534	0.93934	1.0453	1.0223	172.01	9	9	7	8	1.00231	0.997692
PATL1	Q86TB9-4;Q86TB9;Q86TB9-2;Q86TB9-3	1.1147	0.96444	0.95741	1.0852	11.64	7	2	5	5	1.00235	0.997656
ZFP91	Q96JP5;Q96JP5-2;H3BTR0;H0YCH4;J3KP59;Q9BU19-3;Q9BU19-2;Q9BU19;Q9BU19-5	0.90682	1.6467	0.60808	0.75341	39.061	3	2	2	5	1.00273	0.997277
VCP	P55072;C9IZA5;C9JUP7;E7EQM8	0.96349	1.0143	0.99084	1.0039	323.31	38	40	46	47	1.00301	0.996996
STAT1	P42224;P42224-2;J3KPM9;E7EPD2;D2KFR9;E7ENM1;E9PH66;H7BZB5	1.142	1.0036	1.0254	0.98042	103.74	12	12	13	15	1.00314	0.99687
EIF3J	O75822;F5H425;H0YGJ7;H0YLP3	1.1462	0.9854	0.98444	1.0402	299.38	9	9	8	11	1.00335	0.996664
GBF1	Q92538	1.1578	0.988	1.0109	1.0113	93.634	15	17	7	8	1.0034	0.996612
RPS5	M0R0F0;P46782;M0R0R2	1.0182	1.0188	1.0389	0.95275	205.21	7	5	5	4	1.00348	0.996529
TBCB	Q99426;K7EP07;Q6FGY5;K7EQH0;K7ER04	0.9723	0.97672	1.0389	0.99502	85.152	5	5	6	6	1.00355	0.996466
CD47	Q08722-2;Q08722-3;Q08722-4;Q08722	1.0002	1.1186	0.7839	1.1086	5.6943	3	3	3	3	1.0037	0.996314
HLA-B	P01889;Q04826;Q31610;P30486;P30485;P30461;P03989;F6U0H7	1.0582	0.7177	1.2259	1.0677	46.234	3	4	2	2	1.00377	0.996247
CAPRIN1	Q14444-2;Q14444;G3V153;E9PLA9;E9PP31	1.4021	0.97385	1.0163	1.0227	306.43	7	12	13	12	1.00428	0.995735
HEXA	H3BS10;H3BP20;P06865;E9PGL4;H3BU85;H3BTD4;B4DKE7	0.91839	1.0236	1.0153	0.97425	85.464	8	11	9	9	1.00438	0.995636
WDR36	Q8NI36;D6R922;D6RFM8	0.97784	1.0147	1.0141	0.98438	113.44	9	10	11	9	1.00439	0.995626
PCF11	O94913;E9PKN0;E9PQF9;E9PNY7	1.1148	1.0248	0.93581	1.0527	22.93	4	4	4	5	1.00444	0.995583
DIS3	Q9Y2L1;G3V1J5;Q9Y2L1-2;F2Z2C0	1.0926	1.0002	1.0128	1.0005	323.31	35	37	31	33	1.0045	0.99552
CNPY3	Q9BT09	0.94429	0.94386	0.98635	1.0833	68.059	3	3	4	5	1.0045	0.995517
PSMD2	Q13200;E7EW34;E9PCS3;H7C1H2;C9JPC0;H7C2Q3;F8WBS8	0.94193	0.99208	0.99027	1.0314	323.31	28	26	25	27	1.00458	0.995438
PITRM1	Q5JRX3;Q5JRX3-2;Q5JRX3-3;B1APQ0;H0Y4F7;B1APQ1	0.87389	0.97869	1.0444	0.99106	222.33	19	17	16	20	1.00472	0.995305
OXR1	Q8N573-2;Q8N573-5;Q8N573-8;Q8N573;Q8N573-3;H0YC07;E5RII8;Q8N573-7;Q8N573-4;Q8N573-6	0.91434	0.93119	1.097	0.98598	21.849	4	4	2	3	1.00472	0.995299
TRA2A	B4DQI6;Q13595-2;B4DUA9;Q13595	0.94735	0.94045	1.0204	1.0535	33.597	3	2	3	1	1.00478	0.995239
SLK	Q9H2G2-2;Q9H2G2	1.0447	1.0245	0.96576	1.0245	318.52	21	19	20	23	1.00492	0.995104
ENAH	Q8N8S7-2;Q8N8S7;Q9UI08	0.94587	0.97978	1.0195	1.0156	323.31	11	14	16	17	1.00496	0.995064
DDX20	Q9UHI6;E9PJ60;B4DWV7	1.0855	1.0075	1.0063	1.0017	323.31	20	20	19	17	1.00517	0.99486
OSBPL9	Q96SU4-7;Q96SU4-2;Q96SU4;E9PJW9;B1AKJ6;J3KPA3;Q96SU4-6;Q96SU4-3;Q96SU4-5;Q96SU4-4;H0YE19;E9PKX6;H0YCW0;E9PJ80;E9PK98;E9PLH0;E9PNR1;G8JLK0	1.0102	1.0246	1.0073	0.98365	95.904	10	12	11	10	1.00518	0.994843
SLIRP	H0YJ40;G3V4X6;G3V2S9;Q9GZT3-2;Q9GZT3;H0YJW7;H0YJ07;H0YJU7	1.0582	1.0075	0.98831	1.02	109.17	3	4	3	3	1.00527	0.994758
MCM4	P33991;E5RG31;E5RFJ8	1.1391	0.98722	1.0043	1.0245	323.31	29	31	30	29	1.00534	0.994688
RPL23A	H7BY10;K7EJV9;K7ERT8;A8MUS3;P62750;K7EMA7	1.1077	1.0113	1.0072	0.99793	254	6	7	7	7	1.00548	0.994553
CPNE1	F2Z2V0;Q99829;B0QZ18;A6PVH9;E7ENH5;Q5JX58;Q5JX59;Q5JX60;Q5JX44;Q5JX56;Q5JX45;Q5JX55;Q5JX61;Q5JX52;Q5JX54;Q5JX57;E7EV27;Q5JX53;H0Y524	0.82348	1.0072	0.99877	1.0105	282.03	11	11	11	13	1.00549	0.99454
RPL10	F8W7C6	1.1006	0.96459	NaN	1.0464	27.068	1	1	1	1	1.0055	0.994535
LDHB	P07195;A8MW50;C9J7H8;F5H5G7;F5H155;G3XAP5;F5H245;Q6ZMR3;P07864	1.0171	1.0081	1.0002	1.0085	323.31	18	18	17	16	1.0056	0.994431
ARID1B	G3XAA0;Q8NFD5;Q8NFD5-2;Q8NFD5-3;H0Y7H8;Q8NFD5-4;H0Y3S9	0.81018	1.0341	1.0354	0.94921	11.049	3	4	7	3	1.00624	0.993802
NUP188	Q5SRE5;Q5SRE5-2;H7C4K7	1.1538	0.98565	1.0422	0.99086	119.72	15	19	16	19	1.00624	0.993802
DUS3L	Q96G46;Q96G46-3;Q96G46-2;K7EM42;K7EMI3;K7EQU9;K7EJX8;K7EPA4;K7ER20	1.164	1.0063	1.0477	0.96527	97.929	10	11	12	9	1.00642	0.993618
PRPSAP2	O60256;O60256-3;E7EPA1;B4E329;O60256-2;C9JJS3;C9K0K7;C9JDU5;I3L0S1;C9JDH0;E7EW35;I3L331;I3L164;I3L4G9	0.90279	0.92247	0.99099	1.1067	75.041	9	10	7	8	1.00672	0.993325
EHMT2	A2ABF8;A2ABF9;Q96KQ7-2;Q96KQ7;H0Y4K5	1.1573	NaN	0.91638	1.0972	10.284	3	1	3	5	1.00679	0.993256
MAP2K4	P45985;P45985-2;J3KTI6;J3QQP9;J3QQR2	0.97282	0.93708	1.1394	0.94412	14.575	4	4	4	5	1.00687	0.99318
RPS21	Q8WVC2;P63220;Q9BYK1;Q9BYK2	1.177	0.96882	1.0499	1.0022	187.19	4	3	4	4	1.00697	0.993075
EXOSC2	Q13868;A3KFL4;A3KFL2;B4DKK6;A3KFL5;A3KFL1	0.94803	0.93661	1.1144	0.97	172.17	7	8	6	6	1.007	0.993045
YARS2	Q9Y2Z4	0.94064	1.0064	1.0278	0.98715	131.38	10	11	9	10	1.00712	0.992934
PSMA3	P25788-2;P25788;G3V3W4;G3V5N4;G3V4X5	1.0923	0.98454	1.0137	1.024	96.37	4	5	6	5	1.00741	0.992641
CSTF1	Q05048;A3KFI9	0.99999	0.95197	1.0428	1.0275	227.2	8	12	8	9	1.00742	0.992631
LRCH2	Q5VUJ6-2;Q5VUJ6	0.84352	1.0076	NaN	NaN	2.6259	1	1	0	0	1.0076	0.992457
FAM120A	Q9NZB2-4;Q9NZB2;Q9NZB2-6;Q9NZB2-5;Q9NZB2-2;F8W881	0.96429	0.96323	1.0541	1.0055	57.329	9	7	10	7	1.00761	0.992447
PRKCD	Q05655;Q05655-2;C9K0E3;C9JZU8;C9J9P1;B4DF52;Q04759-2;Q04759	0.96052	0.9645	1.0064	1.0522	50.291	6	7	3	4	1.0077	0.992359
ZNF638	Q14966;Q14966-3;Q14966-4;Q14966-5;Q14966-2;E7EUZ3;M0QXP4;C9JWN0	0.99688	1.0375	0.9751	1.0108	199.27	18	22	14	17	1.0078	0.99226
MOSPD2	R4GMN1;Q8NHP6;Q8NHP6-2;R4GMW5	0.79339	1.047	0.95022	1.027	14.922	4	5	2	3	1.00807	0.991991
RPS14	P62263;E5RH77;H0YB22	1.0762	0.99358	1.0013	1.0298	323.31	7	7	7	6	1.00823	0.99184
ITGB1	P05556;P05556-2;P05556-5;P05556-4;P05556-3;E7EQW5;C9JPK5;Q5T3E6;E9PLR6;E7EUI6;E7ERX5;C9JJP8;Q5T3E5;E9PQJ2;H7C4N8;C9JNE0	0.91503	1.0479	0.95769	1.0196	98.542	14	12	11	15	1.0084	0.991673
KIF1B	O60333-2;O60333;O60333-4;O60333-3	1.0859	0.78602	1.3016	0.93831	16.928	3	7	2	4	1.00864	0.991431
PAIP1	Q9H074;Q9H074-2;D6REB4;Q9H074-3;D6R9H8;D6RJF2;D6RD97;D6RJ02	1.0104	0.9689	1.0157	1.0414	36.045	6	7	8	6	1.00867	0.991408
QKI	Q96PU8-9;Q96PU8-8;Q96PU8-6;Q96PU8;Q96PU8-5;Q96PU8-3;H0YG47;F5GXS8;F5GYM3;H0YGD6;F5H5U6;F5H8C8;F5GYT7	0.85578	0.93056	1.0718	1.0239	65.408	8	8	9	8	1.00875	0.991323
SERBP1	Q8NC51;Q8NC51-2	1.0328	1.0205	1.0047	1.0021	323.31	19	19	17	16	1.0091	0.990982
PSMD12	O00232;O00232-2;J3KTJ5;J3KSK1	0.91951	1.0082	1.0116	1.008	223.78	6	8	6	7	1.00927	0.990818
PSMB1	P20618	1.1156	1.0176	1.0013	1.0095	163.68	8	10	9	9	1.00947	0.990622
CAPZB	B1AK87;B1AK88;P47756-2;P47756;F6USW4;B1AK85;F6Q0E3	0.99723	1.0234	1.0107	0.99469	290.96	12	11	13	13	1.0096	0.990495
FRYL	F5GX82;O94915;F2Z2S2;H0Y9X0;O94915-2;D6R9B9	1.143	0.88209	1.1372	NaN	3.029	4	4	3	0	1.00964	0.990447
USP1	O94782	1.893	1.0929	NaN	0.92694	9.5869	3	3	1	3	1.00992	0.990177
BRCC3	P46736-2;P46736-3;P46736;H9KVA9;P46736-4;P46736-5	1.0202	1.0449	0.98076	1.0043	79.122	5	5	3	3	1.00999	0.990112
RPS15	K7ELC2;P62841;K7EM56;K7EQJ5;S4R456	1.0745	0.97226	1.0422	1.0157	188.9	5	4	4	3	1.01005	0.990047
RANBP2	P49792;C9J6W1;Q7Z3J3-2;H0YBN8;C9J1W9;C9JF75;F8WBP7;C9J1P2	1.0158	1.0059	1.0177	1.0073	323.31	71	71	57	58	1.0103	0.989805
UTP15	H0Y8P4;Q8TED0;B4DXK8;B4DU75;D6RF65	1.1251	0.98697	1.0852	0.96026	19.254	3	4	2	4	1.01081	0.989306
COLGALT1	Q8NBJ5;M0QX72;M0QYH0	0.95516	1.0387	0.94616	1.0477	178.02	12	13	14	11	1.01085	0.989263
POR	P16435;H0Y4R2;F5H468;E7EVY7;E7EMD0;E7EPN3;E7EWU0;C9JU80	0.92744	1.0767	0.97879	0.97728	44.489	8	7	10	7	1.01092	0.989195
RPL26;KRBA2;RPL26L1	P61254;J3QRI7;J3QQQ9;J3QQV1;E5RIT6;J3QRC4;Q9UNX3;J3KTJ8;J3KS10;E5RHH1;J3KSS0	1.0313	1.0457	0.98557	1.0019	32.967	8	6	7	7	1.01106	0.989064
TSFM	P43897;P43897-2;F8W6R3;C9JT21;C9JG32;F8VPA7;F8VS27;P43897-4;P43897-3;F8WCK2	1.0343	0.99933	1.0037	1.0304	274.38	8	9	10	9	1.01114	0.988979
FAM84B	Q96KN1	0.86118	1.0638	1.0037	0.96662	61.418	5	5	6	6	1.01137	0.988755
DKC1	O60832;O60832-2;H7C0M1;C9IYT0;H7C2Q9;H7BZF2;H7C2Q2	1.168	1.0246	1.0231	0.98673	44.804	5	8	6	8	1.01148	0.988654
AAK1	E9PG46;Q2M2I8-2;Q2M2I8;K4DI97;Q9NSY1-2;Q9NSY1-3;Q9NSY1	1.0102	1.0115	NaN	NaN	3.2599	2	2	0	1	1.0115	0.988631
PIGT	B7Z1N3;F5GWY0;Q969N2-2;Q969N2-4;Q969N2-5;Q969N2;Q969N2-3;Q969N2-6	0.87329	0.98364	1.0394	NaN	37.186	5	4	3	1	1.01152	0.988611
MCM3	P25205;B4DWW4;J3KQ69;Q7Z6P5	1.1139	1.0226	1.011	1.0014	323.31	31	30	35	37	1.01167	0.988468
DDX39B;hCG_2005638	F8VQ10;Q13838;Q13838-2;Q5STU3;F6WLT2;B4DP52;F6UN21;F6TRA5;F6S4E6;F6UJC5;B4DIJ6;F6R6M7;F6QYI9;H0Y400;F6QWI5;F6U6E2;F6S2B7;E7EMX2;F6SXL5;H0YCC6	1.1025	1.0252	1.0054	1.0057	322.83	15	14	17	17	1.0121	0.988045
EIF3K	Q9UBQ5;K7ERF1;B7ZAM9;K7ES31;K7EMQ9;K7EQM4;K7EK53;B4DQ48	1.1443	1.0021	1.0483	0.98696	81.371	5	5	3	5	1.01245	0.9877
PGRMC1	O00264;B7Z1L3	0.85323	1.0188	0.99032	1.0293	323.31	7	8	8	11	1.01281	0.987355
SH2D4A	Q9H788-2;Q9H788;H0YAT1	1.1432	1.0145	0.9367	1.0873	15.134	4	3	4	7	1.01283	0.987329
AP1M1	Q9BXS5;Q9BXS5-2;E7ENJ6;B4DDG7;K7EJL1;K7EQX3;K7EPJ8;K7ENA7;Q9Y6Q5;Q9Y6Q5-2;K7ER75;K7EJJ1;K7EQ90;K7EPR4;K7EK69;K7ERH5;K7EL08;K7EMG5	1.088	0.99047	1.0229	1.0256	100.35	12	13	14	15	1.01299	0.987177
DIEXF	Q68CQ4;H7C2R4	0.97532	1.0862	0.98398	0.96891	138.58	12	12	6	6	1.01303	0.987138
GGH	Q92820	0.83928	1.025	1.0277	0.98655	186.55	7	7	4	5	1.01308	0.987086
PASK	B7Z7V7;F5GYW7;Q96RG2-4;Q96RG2;Q96RG2-2	1.0722	1.0131	NaN	NaN	8.8677	2	4	0	1	1.0131	0.987069
MED16	Q9Y2X0-2;Q9Y2X0-3;Q9Y2X0;B9TWZ6;U3KQ43;Q9Y2X0-5;Q9Y2X0-4;U3KQB4;K7EKS6	0.8219	1.0662	1.1089	0.86441	9.2823	3	2	3	3	1.01317	0.987001
DLG1	Q12959-8;Q12959-9;Q12959-5;Q12959-3;Q12959-6;Q12959-4;Q12959;Q12959-7;Q12959-2;E7EQD7;B7Z264;E9PIW2;B7Z2T4;E9PN83;Q15700-3;Q15700;Q15700-4;Q15700-2;H7C325;H7C166;B5MCC5;B4E2H8;F5H5P1;Q15700-5;C9IYP1;F8W750;A8MUT9;C9JWP9;C9JYG3;O14909;Q6ZSU2	0.99269	0.97281	1.0833	0.98379	21.997	7	8	4	4	1.0133	0.986875
NANS	Q9NR45;Q5TBR0;Q5TBR1	0.86692	1.004	1.0254	1.0111	230.3	8	9	8	7	1.0135	0.98668
RABEP1	Q15276;F5H355;Q15276-2;K7ENJ9;I3L2B8	0.94412	1.0733	0.98214	0.98509	19.658	5	5	4	5	1.01351	0.98667
TOM1	E7EPD0;O60784-4;O60784;O60784-2;B0QY02;B3KUU1;B0QY01;O60784-3;H7BYN7	2.6678	1.1482	NaN	0.87893	18.024	2	4	1	2	1.01357	0.986617
CIRBP	Q14011;K7ELV6;K7ENX8;K7EJV5;K7ELT6;K7EPM4;K7EQR7;D6W5Y5;B4E2X2;K7EQX4;K7ENN6;K7EIF7;K7EQL0	1.0577	1.0351	0.9859	1.0211	180.58	4	4	4	3	1.01403	0.986161
ESYT2	H7BXI1;A0FGR8-2;A0FGR8;A0FGR8-6;A0FGR8-4;F2Z3K9;A0FGR8-5	0.89759	1.0568	0.9735	1.0122	27.514	5	7	4	3	1.01417	0.986031
LARS2	Q15031;E9PHM2;C9JYR8;C9IZR7	1.0128	1.004	1.0949	0.94391	45.8	10	12	8	8	1.01427	0.985931
PDS5B	Q9NTI5-2;Q9NTI5;Q9NTI5-3;A9IYQ1;Q9NTI5-4;Q9NTI5-5	1.0077	1.0147	0.99071	1.0376	23.264	10	10	5	5	1.01434	0.985866
WDR75	Q8IWA0;F8WE20;F8WC81	1.1089	1.012	1.0336	0.99776	22.836	3	6	6	5	1.01445	0.985753
RAB3GAP2	Q9H2M9;H7C4Y9;Q9H2M9-2;F8WDJ2	0.93389	0.9557	1.0679	1.0201	144.32	23	27	17	16	1.01457	0.985642
PBDC1	Q9BVG4;A6NDF3	1.0675	0.98934	1.0156	1.0389	115.39	7	6	7	7	1.01461	0.985597
KHDRBS1	Q07666-2;Q07666;Q07666-3;Q5VWX1	0.94659	1.0058	1.0427	0.99547	135.07	6	6	7	6	1.01466	0.985555
RPL9	P32969;D6RAN4;H0Y9V9;E7ESE0;H0Y9R4	1.0098	1.0037	1.0179	1.0225	323.31	7	8	7	7	1.0147	0.985513
THOC1	Q96FV9;R4GMN4;J3KRD7;J3QQZ3;J3KT14;Q96FV9-2	0.83654	1.1382	0.95289	0.95316	19.67	6	7	5	7	1.01475	0.985464
VPS45	Q9NRW7;F5H8K1;F5GYC3;Q5T4Q0	1.073	0.98026	1.0065	1.0579	27.648	6	6	4	4	1.01489	0.985332
PSMD13	Q9UNM6;J3KNQ3;Q9UNM6-2;E9PL38;E9PQG3;E9PPD2;F8W8J6	1.0596	1.0026	0.99126	1.0515	25.868	7	7	7	8	1.01512	0.985105
RPN2	P04844;P04844-2;Q5JYR7;Q5JYR4;Q5JYR3;F2Z3K5	0.96851	1.0125	1.0158	1.0179	323.31	18	17	16	14	1.0154	0.984834
ACTR1B	P42025	0.78269	1.1129	0.87844	1.0549	23.269	3	3	3	3	1.01541	0.984821
MED17	Q9NVC6;E9PM72;E9PJZ4;E9PKQ4;Q9NVC6-2	1.11	0.85945	1.1613	1.0258	20.09	5	6	4	4	1.01552	0.98472
CTNND1	C9JZR2;O60716-5;O60716-3;O60716-2;O60716;O60716-13;O60716-11;O60716-10;O60716-8;O60716-9;O60716-7;O60716-6;O60716-4;O60716-16;O60716-15;O60716-14;O60716-12;O60716-21;O60716-19;O60716-18;O60716-17;O60716-24;O60716-23;O60716-22;O60716-20;O60716-29;O60716-27;O60716-26;O60716-25;O60716-32;O60716-31;O60716-30;O60716-28;E9PRE2;E9PKY0;H0YC95;E9PKL1	1.0774	0.99319	1.08	0.97379	323.31	18	21	24	19	1.01566	0.984581
PUS7	Q96PZ0;E7EUH7;H0Y863	0.95061	1.0106	1.0343	1.0026	323.31	17	16	18	16	1.01583	0.984413
NUDT21	O43809;H3BND3;H3BV41	0.92549	0.97365	0.9918	1.0825	98.434	5	7	4	4	1.01598	0.984268
LRCH3	B4E0T7;Q96II8;Q96II8-3;Q96II8-2;E9PD99;F5H3V2;H7C1G3	1.9954	1.1796	0.9101	0.95895	21.516	2	5	3	3	1.01622	0.984042
METAP1	P53582;F5GXS7;H0Y955;H0YAI3	1.0379	1.0517	0.99513	1.0021	159.83	10	11	5	7	1.01631	0.983952
NSUN2	Q08J23;Q08J23-2;Q08J23-3	1.06	1.0204	1.0085	1.0207	323.31	27	26	24	25	1.01653	0.983736
HMGB3	E9PES6;E7ES08;E7EQU1;O15347;P0C6E5	0.943	1.0042	1.0299	1.0162	78.969	5	4	6	6	1.01677	0.98351
NUP62	P37198	0.98537	1.0807	0.98369	0.98646	234.8	7	6	6	8	1.01695	0.983333
DDOST	P39656;E7EWT1;U3KQ84	0.97465	1.011	1.0094	1.0305	323.31	14	16	12	13	1.01697	0.983316
AHCY	P23526;P23526-2	1.0769	1.0048	1.0217	1.0248	171.15	14	13	16	15	1.0171	0.983187
TOR1AIP2	Q8NFQ8	0.94695	0.97588	1.0223	1.0535	85.438	8	7	8	11	1.01723	0.983065
SERPINB6	P35237	0.80855	0.96959	1.0493	1.033	19.304	6	8	5	5	1.0173	0.982997
ANKZF1	Q9H8Y5;B8ZZS4;C9JS61;C9K022;C9JQZ3	1.0717	0.95897	0.99049	1.1025	11.946	4	4	4	2	1.01732	0.982975
NOMO1	Q15155;H3BUC9;I3L0Q6;H3BTW1;H3BPS9	1.0628	1.0233	1.0142	1.015	323.31	36	37	32	32	1.0175	0.982801
CERS2	Q5SZE2;Q5SZE3;H0YKH6;Q5SZE4;Q5SZE1;Q96G23;H0YNU7	1.1902	1.0178	NaN	NaN	13.623	2	3	1	1	1.0178	0.982511
RPS23	P62266;D6RD47;D6RDJ2;D6RIX0;D6R9I7	1.0605	1.0154	1.0246	1.0134	311.53	6	6	6	5	1.0178	0.982511
SCYL2	F8VSC5;Q6P3W7;H0YI32;F8VPW3;H0YIK6	1.197	1.0351	0.98094	1.0376	27.341	8	8	3	3	1.01788	0.982434
ZC3HC1	C9J0I9;Q86WB0;Q86WB0-2;Q86WB0-3;C9J672;F8WAU5	0.98578	1.0702	1.0688	0.91573	39.807	6	4	4	6	1.01824	0.982084
PAAF1	F5H0C4;Q9BRP4-2;Q9BRP4;F5H103;F5H3I1;Q9BRP4-3;F5H3E9;F5H5D4;F5H0F7	0.86697	1.1051	0.7369	1.2128	7.1924	3	3	2	3	1.01827	0.982061
PRMT7	H3BNC0;Q9NVM4-4;Q9NVM4-3;Q9NVM4;H3BPZ8;H3BSS9	0.88802	0.96677	NaN	1.0701	16.761	1	1	1	2	1.01843	0.981899
RPS6	P62753;A2A3R7;A2A3R5	1.0496	1.0117	1.0306	1.0132	233.13	7	8	7	8	1.0185	0.981836
PAK2	Q13177;H7C1X3;B1AKS5	1.0513	1.0622	0.96536	1.0288	323.31	20	18	20	19	1.01879	0.98156
NUP153	P49790;F6QR24	1.2113	0.98762	0.99683	1.0724	78.145	13	10	12	12	1.01895	0.981402
MKLN1	Q9UL63;C9J7E8;Q9UL63-2;F8WEY7	1.4247	1.0309	1.0489	0.97766	15.787	5	6	3	3	1.01915	0.981207
DGCR14	Q96DF8;F8WEF8	1.3421	1.0559	0.98263	NaN	12.208	1	2	3	1	1.01927	0.981099
TUBB4B	P68371;M0R2D3;M0R2T4	1.0068	1.0298	1.0185	1.0105	323.31	22	23	25	23	1.0196	0.980777
ADNP	Q9H2P0;E9PQK8	0.96325	1.033	0.98689	1.0397	25.675	7	5	3	5	1.01986	0.980524
CASK	Q5JS72;O14936-5;O14936-3;O14936;F8W998;H9KV37;O14936-4;O14936-6;O14936-2;Q5JS79;Q5JS74	0.83051	0.91757	0.99525	1.1472	10.619	5	3	3	5	1.02001	0.980386
RPL34	P49207	1.1465	1.0338	1.0066	1.0197	11.321	3	4	5	3	1.02003	0.98036
NCBP2	P52298;C9JQX9;B3KSB0;E9PAR5;P52298-2;F8WE41	1.2307	1.0441	0.97769	1.04	11.105	3	3	2	3	1.0206	0.979819
PPA1	Q15181;Q5SQT6	1.0526	1.018	1.0199	1.0241	323.31	16	16	15	15	1.02067	0.979752
HNRNPF	P52597	1.0553	1.01	1.045	1.0075	323.31	11	10	11	12	1.02083	0.979592
RPL19	J3QR09;J3KTE4;P84098;J3QL15	0.96486	1.0427	1	1.0203	283.55	4	2	3	3	1.021	0.979432
EMC1	Q8N766-2;Q8N766;Q8N766-3;Q8N766-4;Q5TG59;H7C4E3	0.91884	1.036	1.0269	1.001	323.31	26	21	18	18	1.0213	0.979144
MDH1	P40925;P40925-3;B9A041;P40925-2;C9JF79;B8ZZ51;C9JRL4;C9JLV6;C9IZI0;F8WFC2	0.92967	1.0029	1.0407	1.021	323.31	10	10	10	11	1.02153	0.978921
EEF2	P13639;M0R0I6	1.365	1.0218	1.0231	1.02	323.31	50	54	53	50	1.02163	0.978825
FAM98B	Q52LJ0-2;Q52LJ0;H0YNA1	0.96816	0.9953	1.0819	0.98857	323.31	9	10	11	10	1.02192	0.978547
HNRNPU	Q00839-2;Q00839;Q5RI18	0.99626	1.0038	1.0227	1.0402	323.31	22	24	25	26	1.02223	0.97825
YBX3	P16989;P16989-3;P16989-2;H0YG22	1.2223	1.0395	1.0131	1.0143	323.31	6	8	7	7	1.0223	0.978186
RPS27	P42677;Q5T4L4	1.0815	1.0168	1.0251	1.025	64.891	3	3	4	4	1.0223	0.978186
ANXA11	B4DVE7;P50995;E5RIN3;Q5T0G9;P27216;P27216-2	0.8833	1.0553	1.0192	0.99283	216.29	15	17	13	15	1.02244	0.978049
HAGH	H3BPQ4;Q16775-2;Q16775;H3BQW8;H3BV79;E7EN93	0.65188	1.1316	1.0091	0.92669	10.947	4	3	3	6	1.02246	0.97803
USP47	E9PM46;Q96K76;Q96K76-2;Q96K76-3	1.0147	0.98223	1.0385	1.0467	87.632	13	10	13	11	1.02248	0.978017
NOB1	Q9ULX3;H3BUR4	1.2062	0.98847	1.0397	1.0394	125.09	9	9	7	6	1.02252	0.977973
HNRNPDL	O14979-3;O14979-2;O14979	1.0542	1.0242	1.0089	1.0356	126.16	5	5	6	6	1.0229	0.977613
SYPL1	Q16563-2;C9JYN0;Q16563;H7C4J8	1.015	1.0011	1.007	1.0611	86.619	6	6	5	5	1.02307	0.977453
CLINT1	Q14677-3;Q14677-2;Q14677	1.0586	1.0782	0.97818	1.0132	111.38	11	10	12	14	1.02319	0.977332
SMC1A	Q14683;G8JLG1;H0Y7K8	1.0775	1.0081	1.0327	1.0291	323.31	31	31	32	41	1.0233	0.977231
EEF1D	E9PRY8;P29692-2;H0YCK7;E9PIZ1;E9PKH7;E9PNC8;E9PPY1;E9PJV8;E9PN56;E9PN71;E9PRL0;E9PQR8	1.1111	1.0304	0.99904	1.0405	323.31	13	15	15	15	1.02331	0.977218
CYB5B	J3KNF8;H3BUX2;O43169;D6RFH4	0.9409	1.0669	0.91573	1.0874	104.06	3	3	2	3	1.02334	0.977189
AGK	Q53H12;E9PC15;E9PG39;F8WDD1;Q53H12-2	0.93375	1.0435	1.0429	0.98427	180.38	13	13	13	14	1.02356	0.976985
SDHC	Q99643-5;Q99643-3;Q99643	0.68501	1.0239	NaN	NaN	7.0568	1	1	1	0	1.0239	0.976658
HADHA	P40939;H0YFD6;B4DYP2	0.93843	1.01	1.0352	1.0266	323.31	26	27	27	27	1.02393	0.976626
KARS	Q15046;Q15046-2;J3KRL2;H3BRC9	1.006	1.0387	1.0014	1.0322	246.13	16	18	19	24	1.0241	0.976467
GDI1	P31150;G5E9U5	0.84841	1.0094	1.0307	1.0322	170.71	11	9	8	10	1.0241	0.976467
NDC1	G3XA81;Q9BTX1-2;Q9BTX1;B4DZG6;Q9BTX1-4;Q9BTX1-3	0.86567	1.0722	1.0027	0.99759	169.01	8	8	5	8	1.02416	0.976407
MCM5	P33992;B1AHB1;B1AHB2;B1AHA9	1.0801	1.0175	1.0283	1.0271	323.31	23	25	28	26	1.0243	0.976276
SAMM50	Q9Y512;A8MZI2	0.98753	1.0177	0.99961	1.0558	228.03	15	15	11	13	1.02437	0.97621
MAP2K3	P46734-2;P46734;P46734-3;J3KRV4;E9PRZ0;J3QR49	1.0669	0.888	1.1929	0.99237	50.356	5	5	4	3	1.02442	0.976159
FANCI	Q9NVI1;Q9NVI1-1;Q9NVI1-2;F8W7R3;H3BP78;Q9NVI1-4;H3BMG4;H3BT54;H3BN35;H3BQE2;H3BS60	1.0116	1.02	1.0432	1.0103	323.31	39	39	31	32	1.0245	0.976086
PTBP1	P26599;P26599-2;P26599-3;K7EKJ7;K7ES59;A6NLN1;K7ELW5;K7EK45	0.95973	1.0324	1.0238	1.0173	323.31	19	19	17	19	1.0245	0.976086
AASS	Q9UDR5;F8WAH1;F8WE53	0.81658	1.008	1.0309	1.0353	80.976	8	9	5	4	1.02473	0.975864
RAD23B	P54727;P54727-2;Q5W0S5;H0Y579;Q5W0S4	0.94034	1.0288	1.0334	1.0125	323.31	12	12	13	12	1.0249	0.975705
PWP2	Q15269;C9J544	0.91473	0.97771	1.0727	1.0249	30.902	8	9	7	7	1.0251	0.975511
CAPZA1	P52907	1.0299	1.0295	1.031	1.0154	323.31	12	12	12	12	1.0253	0.975324
RPL38	P63173;J3KT73;J3QL01;J3KSP2	1.2294	1.041	1.0113	1.0241	9.4909	3	3	3	3	1.02547	0.975166
NOMO3;NOMO2	J3KN36;Q5JPE7-2;P69849;Q5JPE7;F5H826;Q4G177	1.1498	1.0644	0.98678	NaN	11.388	1	1	1	1	1.02559	0.975049
PDLIM7	Q9NR12;Q9NR12-2;D6RF83;H7BYK4;D6RH06;Q9NR12-3;Q9NR12-5;Q9NR12-6;Q9NR12-4;D6RAN1;H0Y8W6	1.1015	0.97059	1.2481	0.85925	16.127	4	4	2	3	1.02598	0.974678
CDKN2A	J3QRG6;P42771;P42771-4;K7ES20;K7ENC6;P42771-2;G3XAG3;P42771-3;P42772	1.0177	0.96645	1.0856	NaN	8.5407	2	3	2	1	1.02602	0.974635
DCTN1;DKFZp686E0752	E7EX90;Q14203-3;Q14203-4;Q14203-6;Q14203;Q14203-5;Q14203-2;Q6AWB1;E7EWF7;C9JJD0;C9JZA4;C9JTE5;C9JJN7;C9JKG6;E9PCY0;C9J1B7;C9JUI8	1.0458	1.0304	1.0074	1.0408	323.31	35	36	33	35	1.0262	0.974469
AAMDC	E9PNP3;Q9H7C9;E9PR47;E9PJP1;E9PLK9;K4DI89;Q9H7C9-3;Q9H7C9-2;E9PIQ4	0.91478	NaN	NaN	1.0262	7.3183	2	1	1	3	1.0262	0.974469
DCTN2	F5H2S7;Q13561;Q13561-3;Q13561-2;F5H223;F8W1I6;H0YI98;F8VW18;F8VX93;F8VRV7;H0YHL1;F8W0U6	1.0451	1.0048	1.0515	1.0232	177.38	11	13	13	12	1.0265	0.974184
UBXN4	Q92575;F8WB86;Q6PJ80;C9JLR4	0.98887	1.0526	0.96781	1.0591	87.78	4	4	5	5	1.0265	0.974181
RPS25	P62851	1.1125	1.0266	1.0144	1.039	14.184	4	4	3	3	1.02667	0.974026
ZNF609	O15014;E7ERY8	0.92517	1.1018	NaN	0.95179	10.813	3	2	1	2	1.02679	0.973904
ALDOC	P09972;A8MVZ9;C9J8F3;J3KSV6;J3QKP5;J3QKK1;Q5T7D5;P05062	0.98465	1.0189	1.0213	1.0406	323.31	4	3	2	2	1.02693	0.973773
RPN1	P04843;B7Z4L4;F8WF32	0.97343	1.0428	1.0243	1.0143	323.31	28	27	23	23	1.02713	0.973583
LSM4	Q9Y4Z0;U3KQS7;M0QXB0;U3KQK1	1.0068	1.1155	1.0362	0.93063	13.63	3	3	5	5	1.02744	0.97329
C2orf47	Q8WWC4;H7C0V0	1.0677	1.0489	1.0078	1.0263	12.212	5	4	3	5	1.02767	0.973078
RAB2A	P61019;P61019-2;E9PKL7;E9PE37;H0YD31;Q6PIK3	0.67934	1.0869	0.99771	0.99853	102.73	6	7	5	6	1.02771	0.973034
ARFGAP3	H0Y6A0;C9JZR4;Q9NP61-2;Q9NP61;B0QYV8	0.86493	1.1169	NaN	0.93855	14.986	3	2	1	2	1.02772	0.973023
SPTLC1	O15269;O15269-2	0.9727	0.88061	1.2134	0.98994	141.12	5	5	5	4	1.02798	0.972778
COX11	Q9Y6N1;I3L4E7;B4DI26;Q9Y6N1-2	1.0456	1.0279	1.019	1.0373	18.172	3	3	5	4	1.02807	0.9727
ARFGAP2	Q8N6H7;E9PQP3;G5E9L0;B4DX29;E9PIY6;B7Z9M7;E9PMU9;E9PJT7;E9PK28;E9PN48;E9PMR9;E9PM63;H0YF45;E9PM18;E9PNY8	1.2193	1.0775	1.0446	0.96212	125.77	8	8	6	7	1.02807	0.972693
UQCRC1	P31930	0.95782	1.0317	1.0126	1.0403	323.31	12	12	14	14	1.0282	0.972573
SKA3	Q8IX90;Q8IX90-3;F5GWG1;F5H8H7;Q8IX90-2	1.1832	1.0477	NaN	1.0087	20.189	7	6	1	5	1.0282	0.972573
LYPLA2	O95372;Q5QPQ0;Q5QPN5;E7EPS4;Q5QPN9;Q5QPQ1;Q5QPQ3;Q5QPQ2	0.94713	0.92243	NaN	1.1345	36.336	2	2	1	2	1.02846	0.972323
AP2B1	P63010;P63010-2;K7EJT8;P63010-3;K7ERB2;K7EJ01;K7EJX1	1.1232	1.027	1.0125	1.0459	323.31	15	18	18	16	1.02847	0.972321
POLA1	A6NMQ1;P09884	1.1655	1.0311	1.037	1.0174	185.98	25	23	19	18	1.0285	0.97229
SDF4	Q9BRK5;Q9BRK5-6;H0Y3T6;G3V1E2;Q9BRK5-4;Q9BRK5-3;Q9BRK5-2;Q9BRK5-5	0.89082	0.96836	1.1088	1.0084	86.344	5	5	4	5	1.02852	0.972271
PARK7	Q99497;K7ELW0;K7EN27	0.92386	0.97898	1.0368	1.0698	323.31	10	10	10	10	1.02853	0.972265
RPL7A	P62424;Q5T8U2;Q5T8U3	1.0831	1.0189	1.0348	1.0321	323.31	13	12	13	13	1.0286	0.972195
RBM33	Q96EV2;H0Y3K4;H0Y3K3;A8MTF7;Q96EV2-2	0.88598	1.0905	1.1084	0.88724	85.021	4	6	3	6	1.02871	0.972088
PSMD1	Q99460;Q99460-2;C9J9M4;H7C378;F8WCE3	1.0412	1.0097	1.0412	1.0353	323.31	26	30	31	28	1.02873	0.972069
RPL6	Q02878;F8VZ45;U3KQR5;F8VR69;F8VZA3;F8VWR1;F8VU16	1.0579	1.0417	1.0127	1.0319	323.31	15	15	14	12	1.02877	0.972038
MTMR14	Q8NCE2-3;Q8NCE2-2;Q8NCE2;F8WCC0;B4DQK9;B4DJ23;C9JSR1;F8WEA3	1.2697	0.83658	1.3942	0.85562	15.818	2	3	3	3	1.0288	0.972006
CTSB	P07858;E9PKQ7;E9PNL5;E9PHZ5;E9PLY3;E9PSG5;E9PQM1;E9PR54;E9PJ67;E9PCB3;R4GMQ5;E9PS78	0.74204	1.0392	1.0229	1.0247	51.469	5	4	7	5	1.02893	0.97188
PSMA2	P25787;C9JCK5;H3BT36;Q6MZI6	1.0104	1.0441	1.012	1.0308	273.48	9	10	8	7	1.02897	0.971849
CLPP	M0R208;Q16740;M0QYV5	0.75553	0.96283	0.86061	1.2639	6.7323	2	2	2	3	1.02911	0.97171
GTF3C3	Q9Y5Q9;H7C0C0;Q9Y5Q9-2	1.0716	1.0539	0.95069	1.0828	14.509	2	6	2	2	1.02913	0.971695
MCM7	P33993;P33993-3;P33993-2;C9J8M6	1.1491	1.0097	1.0277	1.05	323.31	26	25	27	29	1.02913	0.971691
SPATA5L1	Q9BVQ7;Q9BVQ7-2;H0YCA5;Q9BVQ7-3	1.0837	1.029	1.0224	1.036	34.724	8	6	4	4	1.02913	0.971691
SARS2	M0QWZ7;Q9NP81;E7EX87;M0R2C6;Q9NP81-2;B4DJM9;M0R259;M0QX29;M0R2H5	0.89354	1.0611	1.0305	0.99606	43.984	9	9	4	7	1.02922	0.97161
CLTB	P09497-2;P09497;H0Y9Q6;D6RJD1	0.86551	0.81424	0.70344	1.5719	2.6445	2	2	2	1	1.02986	0.971006
SMC2	O95347;O95347-2;Q5T821	0.96137	1.0486	1.0313	1.01	323.31	39	34	30	29	1.02997	0.970905
NUP98	P52948-5;P52948;P52948-6;P52948-2;J3KP29;H7C3P6;P52948-4;P52948-3;H0YDF4;H0YCT1;H0YEN4;H0YCR0;H0YDA1	1.0138	1.0424	1.0718	0.97572	323.31	28	31	30	20	1.02997	0.970899
CNN3	Q15417;F8WA86;B4DFK6;E9PDU6	1.0104	0.98763	1.0615	1.0415	323.31	12	12	12	12	1.03021	0.970676
ARL1	B4DWW1;P40616;B4DZG7;F8VYN9;F8VP99;F8W1Z8;F8VP63	0.92327	1.0749	0.98565	NaN	5.6582	4	4	3	1	1.03028	0.970615
RNH1	P13489;H0YCR7;E9PMJ3;E9PLZ3;E9PIM9;E9PIK5;E9PMN0;E9PMA9;E9PR82;E9PMI1	0.98628	1.0278	1.0298	1.0347	323.31	18	18	19	18	1.03077	0.970152
RPL8	P62917;E9PKZ0;G3V1A1;E9PKU4;E9PP36	0.96664	1.0164	1.0298	1.0465	323.31	8	8	9	8	1.0309	0.970026
SNX3	O60493;O60493-2;O60493-4;O60493-3	1.3537	1.1299	0.96835	0.99482	108.76	6	8	10	10	1.03102	0.96991
PRRC2C	E7EPN9;Q9Y520-4;Q9Y520-5;Q9Y520;Q9Y520-7;Q9Y520-6;Q9Y520-3;Q9Y520-2;H7C5N8	1.1848	1.061	1.0085	1.0248	323.31	38	35	45	48	1.03143	0.969525
HYOU1	Q9Y4L1;E9PL22;E9PJ21;B7Z909;J3KTF1;J3QL06;J3QQH7;J3QLE9;J3KSJ2;J3KT27	0.99083	1.0149	1.0439	1.0363	323.31	35	32	26	27	1.0317	0.969274
RNASET2	D6RHI9;O00584;D6REQ6;H0YAE9	0.87255	1.0138	1.0007	1.081	32.189	6	6	5	6	1.03183	0.969149
SF3B3	Q15393;Q15393-3;Q15393-2;I3L4G7;H3BMB0;J3QRB2;J3QL37;J3QKV4	0.96652	1.0372	1.0243	1.0345	323.31	37	37	37	35	1.032	0.968992
VCL	P18206-2;P18206;Q5JQ13;B4DTM7;P18206-3	1.0333	0.99243	1.0699	1.0338	323.31	25	28	26	33	1.03204	0.968952
SEC31A	D6REX3;O94979;O94979-4;O94979-3;O94979-9;O94979-2;O94979-8;O94979-6;B7ZL00;H7BXG7;O94979-7;D6RHZ5;H0YAB3;O94979-5;H0Y8V7;H0Y9K1;H0Y8W8;H0Y9T9;D6RE64;D6RCQ9;H0Y9V3;D6RBT0;D6RHE8	1.0416	1.0233	1.0094	1.064	255.6	19	21	21	17	1.03223	0.968773
SPATA5	Q8NB90;Q8NB90-2;Q8NB90-3	1.0345	1.0337	1.0027	1.061	14.087	5	7	3	4	1.03247	0.968554
EXOSC9	Q06265;Q06265-2;D6RIY6;D6RA17;Q06265-3;Q06265-4;D6R905;D6RAP4;H0Y9L5	0.99353	0.97605	1.086	1.036	43.705	7	7	6	6	1.03268	0.968351
UPF2	Q9HAU5;Q9HAU5-2	1.1248	0.91781	1.0809	1.0997	23.286	6	7	4	5	1.0328	0.968239
PLXNB2	O15031;A6QRG9;H0Y6J7	0.71968	0.89943	NaN	1.1668	14.789	6	6	1	2	1.03312	0.967946
GTF3C5	Q5T7U1;Q9Y5Q8-2;Q9Y5Q8;Q9Y5Q8-3;Q5T7U4;Q5T7U0;H9KV68;H0Y5D2	1.0899	1.0089	1.0385	1.052	185.7	8	9	7	11	1.03313	0.967929
MLEC	Q14165;F5H1S8;H0YG07;F5GX14	0.93418	1.0326	1.044	1.0228	60.401	7	7	6	7	1.03313	0.967929
EXOSC5	Q9NQT4;M0R050	1.0262	0.98219	1.0524	1.065	28.524	4	4	3	3	1.0332	0.96787
TMX3	Q96JJ7;B4DIE3;Q96JJ7-2;H3BT89;H3BVI1;H3BPB3;F5H4F7;H3BRY0	0.94465	1.0085	1.0562	1.0353	31.686	7	7	6	6	1.03333	0.967742
PPT1	P50897;E9PMG2;E9PP28;E9PK48;E9PNU2;E9PIA8;P50897-2;Q5T0S4;E9PSE5	1.0623	1.0307	1.0433	1.0265	139.31	8	8	4	4	1.0335	0.967586
RPS4X;RPS4Y2	P62701;Q8TD47;C9JEH7;P22090;A6NH36	1.1077	1.0468	1.0308	1.023	323.31	15	15	17	16	1.03353	0.967555
NCAPG	Q9BPX3;D6RA93	1.098	1.0526	1.0184	1.0298	323.31	18	20	15	15	1.0336	0.967492
QIL1;C19orf70	Q5XKP0;K7EIR2;K7EKR0	0.89963	0.99889	1.0806	1.0217	16.605	4	3	3	3	1.03373	0.967371
NUP107	P57740;B4DZ67;Q6PJE1;G3V1T4;H0YG15;F5GY77	1.1537	1.0577	1.0093	1.0345	323.01	15	20	26	24	1.03383	0.967274
HMGB2	P26583;D6R9A6	0.92027	1.0538	1.0243	1.0238	149.22	5	4	5	5	1.03397	0.967149
CCAR1	Q8IX12-2;Q8IX12;F5H2E6;F5H1H2;F5H3E1;H0YFJ7;F5H7M9	0.93981	1.0469	1.031	1.0244	236.25	18	18	13	13	1.0341	0.967024
ELP3	Q9H9T3-2;Q9H9T3;B4DXV1;B4DKA4;B4DE19;B4DIG1;H0YAP7;E5RHY2;E5RIC0;E5RIZ7;E5RHR2	0.94185	1.0105	1.0767	1.0152	127.66	11	11	10	11	1.03413	0.966993
RPSA;RPSAP58	C9J9K3;P08865;A6NE09;C9JQR9	1.0419	1.038	1.0332	1.0312	323.31	10	11	13	12	1.03413	0.966993
CARS	B4DKY1;P49589-2;P49589;P49589-3;A8MVQ3;E9PRS8;C9JLN0;E9PLP0	0.95948	1.0756	1.0339	0.9932	81.016	14	14	15	13	1.03423	0.9669
RPL23	P62829;J3KTJ3;C9JD32;B9ZVP7;J3QQT9	1.0296	1.027	1.0368	1.039	173.02	8	8	8	8	1.03427	0.966869
PLAA	Q9Y263;E5RIM3;H0YBW4;H0YC16;H0YAU9	0.95157	1.0027	1.0779	1.0225	59.465	4	9	6	7	1.03437	0.966775
COPS6	E7EM64;Q7L5N1;H7C3T0	1.0323	1.0802	1.0848	0.93826	39.703	8	6	8	7	1.03442	0.966725
EYA3	B4DNZ7;B4DIR7;Q99504;Q99504-2;Q8IVX7;B1APR7	1.0021	1.039	1.007	1.0579	46.119	6	6	7	5	1.03463	0.966526
ZNHIT6	Q9NWK9;Q9NWK9-2	1.9498	1.0372	1.0358	1.031	59.129	7	7	7	9	1.03467	0.966495
MTCH1	Q9NZJ7-2;Q9NZJ7;Q5TDC2;H0Y8C3;Q9NZJ7-3;H7C196;B4E0C5	0.84458	0.98815	1.1249	0.99099	62.108	4	6	4	5	1.03468	0.966482
NEDD1	Q8NHV4-2;Q8NHV4;G3V3F1;G3V4I9	0.87106	0.95895	NaN	1.1106	64.172	3	2	0	2	1.03478	0.966394
TRRAP	H0Y4W2;F2Z2U4;Q9Y4A5-2;Q9Y4A5	1.0098	1.0221	1.0055	1.0769	81.016	14	23	10	14	1.03483	0.966339
CLPX	O76031;H0YM48	1.0446	1.0484	1.0611	0.99501	127.58	14	14	13	15	1.03484	0.966336
PPP1R14B	Q96C90;F5GXC4;F5H2U0;B5MC51;P53671-3	0.95473	1.0234	1.0584	1.0239	65.208	4	4	2	3	1.03523	0.965966
IRGQ	Q8WZA9;M0QZP8	1.1261	1.0843	1.0119	1.0098	93.72	7	10	7	8	1.03533	0.965873
RPL31	P62899;H7C2W9;C9JU56;B7Z4E3;B7Z4C8;P62899-3;P62899-2;B8ZZK4	1.1591	1.0494	1.036	1.0207	34.432	4	4	5	5	1.03537	0.965841
PTPRF	P10586-2;P10586;H0Y6Z7;H0Y4H1;H0Y7Z9;F2Z3B8;H0Y380;A2A437;F5GWY7;F5GWR7;G3XAD5;G3XAE2;P23468-3;F5GWT7;P23468-5;P23468-4;P23468-6;P23468;P23468-2;G8JL96;E9PDC5;Q13332-7;Q13332-5;Q13332-6;Q13332-3;Q13332-4;Q13332-2;Q13332	0.92831	1.0399	1.0228	1.0441	250.24	20	22	16	23	1.0356	0.965624
RPS15A	P62244;I3L3P7;I3L246;H3BN98;H3BV27;H3BT37;I3L303;H3BVC7	1.127	1.0446	1.031	1.0312	169.35	6	6	5	5	1.0356	0.965624
PRPF38B	Q5VTL8;Q5VTL8-2	0.93133	1.0892	0.90212	1.1156	25.44	6	7	3	4	1.03564	0.965586
EXOC4	Q96A65;B7Z321;Q96A65-2	0.94436	1.0279	1.0681	1.012	66.087	8	9	6	10	1.036	0.965251
TROVE2	P10155-3;Q5LJA0;P10155-4;P10155;G5E9R9;P10155-2	0.86183	1.0642	1.0465	0.99747	52.072	10	10	5	6	1.03606	0.965198
ELAC2	Q9BQ52;Q9BQ52-4;G5E9D5;E7ES68;Q9BQ52-3;Q9BQ52-2;H7C2I4;J3QRS2;J3QL08;J3QLK4;J3QQT1	1.0317	1.0183	1.0448	1.0454	323.31	25	25	26	24	1.03617	0.965096
SSBP1	Q04837;E7EUY5;C9K0U8	0.86135	1.0534	1.0045	1.0508	323.31	6	6	6	7	1.03623	0.965034
RPS28	P62857	1.1262	1.0574	1.0485	1.0028	48.304	2	2	3	3	1.03623	0.965034
MED24	F5GY88;O75448-2;O75448;B4DDR8;F5H5K2;H0YEG1;B9TX62;E9PFL1	1.11	1.1591	1.052	0.89779	17.765	4	4	1	3	1.0363	0.964975
STOML2	Q9UJZ1;B4E1K7;F2Z2I8	0.90928	0.99329	1.0999	1.0162	236.57	10	11	11	11	1.03646	0.964819
MCM3AP	O60318;O60318-2	0.887	1.0525	0.87525	1.1817	7.4422	5	6	3	3	1.03648	0.964801
CELF1	G5EA30;Q92879-4;Q92879-2;Q92879-3;Q92879-6;Q92879;Q92879-5;E9PKU1;E9PQK4;E9PSH0;F5H0D8;F5H4Y5;E9PKA1;F5H3J7	1.0769	1.0574	1.0566	0.99556	103.59	5	6	10	9	1.03652	0.964767
SEC13	P55735;P55735-2;B4DXJ1;A8MXL6;E7ERC8	1.0623	1.0559	1.0982	0.95585	293.88	9	7	10	8	1.03665	0.964646
RPL27	P61353;K7ELC7;K7EQQ9;K7ERY7	1.0765	1.0399	1.0282	1.0425	227.88	5	5	6	6	1.03687	0.964444
RPL3	P39023;G5E9G0;H7C422;B5MCW2;H7C3M2;F8WCR1	1.0454	1.0318	1.0354	1.0448	323.31	16	13	14	11	1.03733	0.96401
G6PC3	K7ESE6;Q9BUM1	0.72497	1.0375	NaN	NaN	4.0641	1	1	0	1	1.0375	0.963855
SEC23IP	F5H0L8;Q9Y6Y8;Q9Y6Y8-2;H7C0V8;H7C4C4	1.1138	1.0502	1.0295	1.0331	323.31	16	19	15	13	1.0376	0.963763
APP	E9PG40;P05067-7;P05067-11;P05067-8;P05067-9;P05067;E9PEV0;P05067-10;P05067-3;P05067-4;P05067-5;P05067-6;H7C0V9;H7C104;P05067-2;H7C2L2	0.82361	0.97875	0.95641	1.1787	16.027	3	3	2	4	1.03795	0.963434
FIGNL1	Q6PIW4-2;Q6PIW4	1.3478	1.0982	0.94001	1.0765	5.4443	3	4	3	2	1.03824	0.963172
CAD	P27708;F8VPD4;H7BZB3;H7C2E4;H7C3Z5	0.98286	1.0228	1.0409	1.0514	323.31	66	63	58	59	1.03837	0.963051
CSTF2	E7EWR4;P33240-2;P33240;E9PID8	0.96331	1.0341	1.0555	1.0258	323.31	13	11	12	10	1.03847	0.962958
PABPC1	P11940;E7EQV3;E7ERJ7;P11940-2;Q9H361;H0YBN4;H0YAS6;H0YB75;E5RGH3;E5RJB9;H0YAP2;H0YB86;Q4VXU2;E5RH24;Q4VY17;H0YC10;E5RHG7;H0YAW6;E5RGC4;E5RFD8;Q96DU9-2;Q96DU9	1.2713	1.0268	1.0375	1.0514	323.31	24	24	28	26	1.03857	0.962865
LIMD1	C9JRJ5;Q9UGP4	0.92401	0.93265	1.1685	1.0156	68.701	9	8	2	5	1.03892	0.962541
PPP1R10	Q96QC0	1.0663	1.0746	0.95756	1.0848	36.03	8	7	6	4	1.03899	0.962476
2015-09-02	Q15019;Q15019-2;B5MCX3;C9J2Q4;H7C2Y0;C9JB25;H7C310;C9IY94;C9IZU3;C9J938;C9JQJ4;B5MD47;C9JZI2;C9JFT1;F8WB65;H7C1T1;C9JT15;C9JSE7	1.0334	1.0742	1.0171	1.0257	323.31	11	13	12	11	1.039	0.962464
RPL32	D3YTB1;F8W727;P62910	1.0198	0.9993	1.0479	1.07	103.84	5	5	6	5	1.03907	0.962402
PDHA1	P08559;P08559-4;P08559-3;P08559-2;Q5JPU3;Q5JPU0;Q5JPT9;Q5JPU1;Q5JPU2	0.84608	1.0046	1.07	1.0432	323.31	13	12	13	13	1.03927	0.962217
NFRKB	Q6P4R8-3;Q6P4R8;Q6P4R8-2;E9PQ59	1.1464	1.0365	NaN	1.0422	5.879	2	3	0	2	1.03935	0.96214
FNDC3A	Q9Y2H6-2;Q9Y2H6;G5E9X3;H7C507	0.9794	1.0603	1.045	1.0136	95.892	9	9	8	9	1.03963	0.961878
RPS19	P39019;M0R2L9;M0QXK4;M0QYF7;M0R140	1.0946	1.0202	1.0465	1.0526	168.3	5	6	5	4	1.03977	0.961754
TCERG1	O14776-2;O14776;G3V220;Q5VWI1	0.9666	1.0584	1.0147	1.0465	210.42	16	14	22	21	1.03987	0.961662
RPS20	P60866;P60866-2;E5RJX2;G3XAN0;E5RIP1	1.0541	1.006	1.0737	1.0403	100.88	4	4	4	3	1.04	0.961538
TPP2	P29144;Q5VZU9	1.064	1.0256	1.0365	1.0582	323.31	38	39	29	33	1.0401	0.961446
PPP4R1	Q8TF05-2;Q8TF05	0.94567	1.0124	1.0694	NaN	10.033	2	3	2	0	1.0409	0.960707
MAPK3	P27361;E9PQW4;P27361-2;P27361-3;E9PJF0;E9PBK7;B3KR49;H0YDH9;H0YEX6;E9PRH7	0.81672	0.86284	1.2627	0.99728	55.001	2	3	4	6	1.04094	0.96067
RBMS1	E7ETU5;B4DN88;P29558-2;P29558;E7EPF2;C9J9B2;F8VV01;F8W1T6;J3QT21;C9JIJ9;Q15434;Q6XE24-3;Q6XE24-4;Q6XE24-5;Q6XE24-2;Q6XE24	1.0146	1.3101	0.75489	1.0591	10.569	2	2	2	2	1.04136	0.96028
PAFAH1B3	Q15102;M0R389;M0QZT2;M0R1K3;M0R323	0.90845	0.93278	1.0447	1.1471	171.5	8	6	5	5	1.04153	0.960129
RCOR1	J3KN32;Q9UKL0;E9PQE5;B4DV59;Q9P2K3-2;Q9P2K3-4;Q9P2K3;Q9P2K3-3;E9PR63	0.88794	1.0529	1.0641	1.0076	20.006	5	5	6	4	1.04153	0.960123
PLIN3	O60664-4;O60664-3;O60664;K7ERZ3;K7EL96;O60664-2;K7ER39	0.85975	1.0427	1.0128	1.0693	323.31	11	10	11	12	1.0416	0.960061
THUMPD3	Q9BV44;H7C3J3;C9J9V2;H7C0R6;C9JP31	1.2121	0.9759	1.0714	1.078	32.947	6	7	5	5	1.04177	0.959908
TRAP1	Q12931;F5H897;I3L0K7;I3L239;I3L253;I3L2D5	0.95141	1.0309	1.0384	1.056	323.31	27	27	24	27	1.04177	0.959908
DHFR	P00374;B4DM58;B4DDD2;C9JJ68;Q86XF0	0.90329	1.0416	1.0224	1.0632	29.543	8	8	8	9	1.0424	0.959325
UQCRH	P07919	1.0416	1.0426	NaN	NaN	4.7796	1	1	1	0	1.0426	0.959141
RPL12	P30050;P30050-2	1.067	1.0448	1.044	1.0398	323.31	6	7	7	6	1.04287	0.958895
ACBD3	Q9H3P7	1.0478	1.0855	1.0778	0.96545	323.31	12	14	13	13	1.04292	0.958849
TPMT	P51580	0.93212	0.94339	1.1426	NaN	10.974	7	3	6	1	1.04299	0.958777
PIN1	K7EN45;Q13526;K7EMU7	1.0567	1.0673	1.0321	1.0305	323.31	5	5	6	5	1.0433	0.958497
DHX36	Q9H2U1;F5GZS0;Q9H2U1-2;Q9H2U1-3;E7EWK3;H7C5F5;H7C514	1.1264	1.0441	1.032	1.0541	258.3	20	22	14	16	1.0434	0.958405
RTFDC1	A2A2L5;A8MSH5;Q9BY42;A2A2L6	1.7891	1.0257	1.0786	1.0263	2.377	1	1	1	2	1.04353	0.958283
RPS9	P46781;B5MCT8;C9JM19;F2Z3C0;A8MXK4	1.1261	1.0368	1.0511	1.0434	93.488	10	10	11	10	1.04377	0.958069
HNRNPA1;HNRNPA1L2	P09651-2;F8W6I7;P09651-3;F8VZ49;Q32P51;F8VTQ5;F8W646;H0YH80;F8VYN5	1.0518	1.0509	1.0355	1.0452	323.31	14	16	15	14	1.04387	0.957977
LYAR	Q9NX58;D6RDJ1	0.92962	1.072	1.0042	1.0558	323.31	10	10	13	13	1.044	0.957854
GAPDH	P04406;P04406-2;E7EUT5	1.059	1.0498	1.0405	1.0418	323.31	16	18	20	19	1.04403	0.957824
KIF21A	F8WCP6;Q7Z4S6-6;Q7Z4S6-3;Q7Z4S6-5;Q7Z4S6-2;Q7Z4S6;Q7Z4S6-4;H0YIM7;H0YIM6;H0YHG9	1.023	1.0814	0.97393	1.0769	73.114	11	12	6	8	1.04408	0.957784
ATP1B3	P54709;C9JA36;B7Z1N7;C9JXZ1;H7C547;F8WBY4;H7C4L9	1.0807	1.0694	1.0496	1.0135	323.31	11	11	11	12	1.04417	0.957702
RPL30	E5RI99;P62888;E5RJH3	0.95619	1.0415	1.0486	1.043	215.53	5	5	5	5	1.04437	0.957518
APIP	J3KN82;Q96GX9;S4R3D6;Q96GX9-3	0.85633	1.0219	0.99517	1.1163	47.697	4	5	6	5	1.04446	0.957436
DDX18	Q9NVP1	0.87297	0.99204	1.0628	1.0788	53.037	11	10	8	8	1.04455	0.957353
UBTF	E9PKP7;P17480-2;P17480;E9PMM2;E9PLT2;H0YDH7	1.0295	1.0643	1.0787	0.99092	129.76	11	12	13	14	1.04464	0.957268
RIOK1	Q9BRS2;E9PFQ8	1.2588	0.87138	1.1377	1.1253	49.534	8	9	8	9	1.04479	0.957127
FLNB	O75369-8;H7C5L4;Q8WXT3	1.0381	1.0427	1.0559	1.0359	323.31	90	90	95	84	1.04483	0.95709
DDX19A;DDX19B	Q9NUU7;I3L0H8;H3BQK0;Q9UMR2-2;Q9UMR2-4;Q9UMR2;B4DRZ7;I3L352;Q9UMR2-3;H3BN59;H3BMQ5	1.0433	1.0746	1.0881	0.97193	152.76	9	12	12	12	1.04488	0.957051
CARM1	Q86X55-1;Q86X55;Q86X55-2;K7EQA8;K7EPK1;K7EK20;K7EIQ8;K7EQB9	0.99274	1.0513	1.0607	1.0229	177.99	12	11	12	12	1.04497	0.956968
OAT	P04181;P04181-2	0.97979	1.0523	1.0598	1.024	323.31	17	18	18	19	1.04537	0.956602
SDCBP	O00560;O00560-3;B4DHN5;E9PBU7	1.2822	1.0379	1.058	1.0404	219.93	9	8	7	8	1.04543	0.956541
NOC4L	Q9BVI4;F5H303;F5H5K6	1.0183	1.0734	1.0922	0.97075	9.1421	3	5	2	2	1.04545	0.956526
KATNAL2	K7EM02;Q8IYT4-2;Q8IYT4	0.95951	1.0474	1.0004	1.0887	12.766	1	1	1	1	1.0455	0.95648
MCM2	P49736;F8WDM3	1.1614	1.048	1.052	1.0376	323.31	25	27	30	30	1.04587	0.956145
ASH2L	F5H8F7;Q9UBL3-3;Q9UBL3;Q9UBL3-2;H0YBF6;H0YAQ0	0.86282	1.0706	1.0334	1.0337	28.172	10	7	6	3	1.0459	0.956114
TUBA1B	P68363	0.98217	1.0444	1.0473	1.0466	323.31	21	21	25	23	1.0461	0.955932
SH3GLB1	Q9Y371;Q9Y371-2;Q9Y371-3	0.97464	1.0612	1.0149	1.0627	85.001	6	6	7	7	1.04627	0.955779
CUL2	Q5T2B5;Q13617;Q13617-2;R4GNH8;Q5T2B4;Q5T2B7	0.93132	1.0289	1.0528	1.0572	49.378	6	10	8	8	1.0463	0.955749
ABCD3	E7EUE1;P28288;F5GYC1;P28288-2;P28288-3	1.0186	1.0207	1.0669	1.0515	255.49	12	14	12	11	1.04637	0.955688
CCT7	Q99832;Q99832-3;F5GZK5;Q99832-4;B7Z1C9;Q99832-2;F8WAM2;F8WBP8	1.0873	1.0489	1.038	1.0524	323.31	25	25	31	27	1.04643	0.955627
IRF2BP1	Q8IU81	0.8628	1.052	1.1311	0.95664	92.422	6	6	6	5	1.04658	0.955493
ORC5	O43913;O43913-2;B4DXT8;G3V0H0	0.92686	0.97808	0.98912	1.1726	23.355	3	4	4	3	1.0466	0.955475
EIF2B5	E9PC74;Q13144;C9JRD9;H7C2X0	1.0622	1.0332	1.04	1.0691	268.17	11	15	13	10	1.04743	0.954715
TIMM17B	O60830;O60830-2	0.81494	1.1298	1.0782	0.93434	33.329	4	4	2	3	1.04745	0.954703
PCBP2	F8VZX2	1.2763	0.99357	0.99951	1.1495	40.155	1	1	1	1	1.04753	0.95463
NAA15	Q9BXJ9;Q9BXJ9-4;Q6N069-5;Q6N069-4;Q6N069-3;Q6N069-2;Q6N069	1.0923	1.0507	1.0669	1.0251	40.07	5	12	12	10	1.04757	0.954593
PRDX3	E9PH29;P30048	0.87419	1.0529	1.0286	1.0612	323.31	10	9	8	8	1.04757	0.954593
HSPE1	B8ZZL8;P61604;B8ZZ54	0.99484	1.0415	1.0427	1.0585	84.708	5	5	5	5	1.04757	0.954593
ERGIC2;RLN3	Q96RQ1;H0YI50;H0YHJ8;F8W0R1;F8VR88;F8VUZ2;F8VPA6	1.0111	1.1243	0.91161	1.1069	38.048	2	1	2	1	1.0476	0.95456
ATG3	Q9NT62-2;Q9NT62;F8WDI0	0.95146	1.014	1.0824	1.0466	13.683	4	4	3	3	1.04767	0.954502
DHX37	Q8IY37;F5H3Y4	1.2155	1.0866	1.0539	1.0026	65.001	10	13	12	11	1.0477	0.954472
TMEM165	Q9HC07;D6RBL0;D6RD79;B4DHW1	0.97117	1.0896	NaN	1.0059	14.305	4	3	0	3	1.04775	0.954426
SMAP2	Q8WU79-3;Q8WU79-2;Q8WU79	0.98144	1.1753	0.97234	0.99582	18.864	4	4	5	4	1.04782	0.954362
OSBPL8	Q9BZF1;Q9BZF1-3;Q9BZF1-2;F8VQX7;F8VUA7;F8VZ43;B4DVB0;Q9H0X9;F8VZB8;F8VVD3;F8VVE7;F5GZ42;Q9H0X9-2	0.78012	1.0567	1.0623	1.0252	87.101	7	9	8	6	1.04807	0.954138
THOC3	Q96J01;Q6NZ53;D6REC9;D6RGZ2	1.0013	1.0505	1.06	1.0337	163.57	10	8	10	9	1.04807	0.954138
CALR	P27797;K7EJB9;K7EL50	1.0178	1.0626	1.0488	1.0329	323.31	16	18	15	14	1.0481	0.954107
SRSF6	Q13247-3;Q13247;Q13247-2	1.1057	1.0436	1.0327	1.0681	95.187	8	7	6	7	1.04813	0.954077
NCAPH	Q15003;E9PHA2;C9J470;B4E189;C9JZP1;H7C415	1.0545	1.1261	0.98406	1.0343	261.13	22	20	17	18	1.04815	0.954059
TCP1	P17987;E7ERF2;E7EQR6;F5H282;F5H136;F5GZ03;F5GZI8;F5H676;F5H726;F5H7Y1;F5GYL4	1.1945	1.0514	1.0382	1.0551	323.31	22	25	27	26	1.04823	0.953986
OSBPL11	Q9BXB4;H7C487;Q9BXB5-2;Q9BXB5	1.0781	1.0833	1.0661	0.99532	45.994	7	8	10	9	1.04824	0.95398
GEMIN4	I3L2C7;P57678;I3L399;E7EN12	1.0919	1.0415	1.0595	1.0439	100.34	17	25	17	18	1.0483	0.953925
GANAB	Q14697-2;E9PKU7;E9PNH1;Q14697-3	0.97112	1.0568	1.0455	1.0429	323.31	32	35	28	31	1.0484	0.953834
STX5;STX5A	F8W8Q9;Q13190;B4DKR0;Q13190-3;Q13190-2;H7C3X5;E9PNU4;E9PP18;E9PRW9	0.97636	1.0099	1.0164	1.119	8.1489	2	3	3	2	1.04843	0.953804
SLC4A7	Q9Y6M7-6;Q9Y6M7-13;Q9Y6M7-8;Q9Y6M7-7;E9PFN4;Q9Y6M7-9;Q9Y6M7-12;C9JRP1;Q9Y6M7-2;Q9Y6M7;Q9Y6M7-11;Q9Y6M7-14;Q9Y6M7-10;H7C3C4;Q9Y6M7-5;Q9Y6M7-4;Q9Y6M7-3	0.91843	0.94606	1.1258	1.074	10.537	3	7	5	4	1.04862	0.953634
DNAJC10	Q8IXB1;Q8IXB1-2;E7EP04;Q3B7W8	0.95822	1.1004	1.0032	1.0423	45.969	7	7	7	6	1.04863	0.953622
RPL15	P61313;E7EQV9;E7ENU7;E7EX53;P61313-2;E7ERA2	1.0496	1.0556	1.0598	1.0307	105.25	8	8	8	8	1.0487	0.953562
SMYD5	Q6GMV2	1.264	1.0487	NaN	NaN	3.6295	1	2	1	1	1.0487	0.953562
TUBGCP2	Q9BSJ2;Q9BSJ2-4;Q9BSJ2-3;F2Z2B9;B3KTU7;R4GMM4	0.9565	1.0626	1.0775	1.0077	65.279	11	13	9	13	1.04927	0.953047
TXNL1	O43396;K7ER96;G3V1K0;K7EML9;K7EPB7;K7EKG2;K7EME7	1.1078	1.0418	1.0759	1.0305	269.26	10	12	11	13	1.0494	0.952925
SIRT5	Q9NXA8-4;Q9NXA8-2;Q9NXA8;Q9NXA8-3	1.5998	1.0497	NaN	NaN	5.3185	2	2	1	1	1.0497	0.952653
LIN9	C9J5J4;H7C4T7;H0Y322;Q5TKA1-3;Q5TKA1;Q5TKA1-2	1.024	1.0632	0.99598	1.0901	24.184	2	3	1	3	1.04976	0.952599
YEATS2	Q9ULM3	1.1093	0.98834	1.0389	1.1222	6.2762	4	3	3	3	1.04981	0.95255
RPL13	P26373;P26373-2;J3QSB4;J3KS98;H3BUK8;H3BTH3	1.0459	1.0663	1.029	1.0552	238.39	5	8	6	6	1.05017	0.95223
VAPA	Q9P0L0-2;Q9P0L0;J3QKM9	0.90343	1.0648	1.0267	1.0592	67.32	7	6	8	8	1.05023	0.952169
RTCB	Q9Y3I0;E7EQS9	0.98346	1.0381	1.0568	1.0558	267.58	17	18	19	18	1.05023	0.952169
SOD2	P04179;B3KUK2;P04179-2;F5H4R2;F5GYZ5;F5H3C5;B4E3K9;G8JLJ2;G5E9P6;F5GXZ9	0.92301	1.0143	1.0461	1.0904	293.52	8	8	6	6	1.05027	0.952139
MCM6	Q14566	1.1012	1.0522	1.061	1.0385	323.31	28	27	26	27	1.05057	0.951867
BRAT1	Q6PJG6;Q6PJG6-2;Q6PJG6-3;F8WDN5	1.1059	1.0197	1.0887	1.0434	200.28	13	15	10	10	1.0506	0.951837
LPHN2	B1ALU1;B1ALU3;O95490-3;O95490-4;O95490-2;O95490-5;O95490;O95490-7;O95490-6;H0Y5C0	1.1846	0.9811	NaN	1.1215	9.6088	4	4	1	2	1.0513	0.951203
RAB5C	P51148;P51148-2;K7ERI8;F8VVK3;F8VWU4;K7ENY4;F8VSF8;F8VVZ0;F8VUA5;P61020-2;P61020;K7EIP6;F8WCY6;F8WD79;F8VPW9;F8VWZ7	0.9596	1.0268	1.2158	0.91136	32.241	4	4	4	6	1.05132	0.951185
RASAL2	B1AKC7;Q9UJF2-2;Q9UJF2;H0Y638;Q5VWQ8-3;Q5VWQ8-4;Q5VWQ8-2;Q5VWQ8-5;Q5VWQ8	1.1018	0.96202	1.0143	1.1778	5.5978	3	3	2	2	1.05137	0.951137
RPS16	P62249;M0R210;M0R3H0;M0R1M5;M0QX76;Q6IPX4	1.0608	1.0471	1.068	1.04	75.038	7	7	8	7	1.0517	0.950841
CCT8	P50990;B4DEM7;B4DQH4;H7C4C8;H7C2U0	1.0308	1.0525	1.0532	1.0496	323.31	31	28	32	32	1.05177	0.950781
PSMB5	P28074;P28074-3;H0YJM8;P28074-2	1.043	1.0545	1.0598	1.0416	254.59	7	8	9	10	1.05197	0.9506
HSPB11	Q9Y547;A6NIR2;A6NG08	0.99486	1.0101	1.0637	1.0831	63.327	3	4	3	3	1.0523	0.950299
EHMT1	Q9H9B1;Q9H9B1-3;Q9H9B1-4;Q9H9B1-2	0.87757	1.0524	NaN	NaN	4.7815	3	2	1	1	1.0524	0.950209
UBE4B	O95155-2;O95155;O95155-4;O95155-3;B1AQ61	1.1307	1.1313	1.0649	0.9614	22.944	7	8	5	4	1.05253	0.950089
GNB4	Q9HAV0;C9JD14;H7C5J5	1.0767	1.0896	1.0027	1.0659	30.155	1	3	3	3	1.05273	0.949908
PDHB	P11177-2;P11177;P11177-3;C9J634;F8WF02	0.87721	1.0439	1.0524	1.0622	323.31	13	14	13	12	1.05283	0.949818
APMAP	H0Y512;Q9HDC9;Q9HDC9-2	0.94509	1.0534	1.0726	1.033	107.17	11	12	10	9	1.053	0.949668
[truncated: 1,435 more rows]

## Sheet: Sheet2
Supplementary Table S2
Gene name	UniProt No.	Protein-protein interaction
ABCF1	Q8NE71	SUBUNIT: Isoform 2 interacts (via N-terminus) with EIF2S1; the interaction is independent of its phosphorylated status. Isoform 2 associates (via both ABC transporter domains) with the ribosomes. {ECO:0000269|PubMed:17894550}.
AGTPBP1	Q9UPW5	SUBUNIT: Interacts with MYLK. {ECO:0000250}.
AKAP8L	Q9ULX6	SUBUNIT: Interacts with DHX9, TMPO isoform Beta, PRPF40A, RNF43, lamin-B (PubMed:10748171, PubMed:11034899, PubMed:12538639 PubMed:16391387, PubMed:18313049). Interacts with HDAC3; increased during mitosis (PubMed:16980585). Interacts with EBV EBNA-LP (PubMed:11160753). Interacts with HIV-1 reverse transcriptase/ribonuclease H (PubMed:25034436). {ECO:0000269|PubMed:10748171, ECO:0000269|PubMed:11…
AMD1	P17707	SUBUNIT: Heterotetramer of two alpha and two beta chains.
BUB1	O43683	SUBUNIT: Interacts with BUB3 and CASC5. Interacts (when phosphorylated) with PLK1. The BUB1-BUB3 complex interacts with MAD1L1. Interacts with SV40 Large T antigen; this interaction induces activation of a DNA damage response and promotes p53/TP53 stabilization and phosphorylation (Probable). {ECO:0000305|PubMed:10198256, ECO:0000305|PubMed:15525512, ECO:0000305|PubMed:16760428, ECO:0000305|PubMe…
C5orf22	Q49AR2
CARHSP1	Q9Y2V2	SUBUNIT: Homodimer. Interacts with STYX (By similarity). {ECO:0000250}.
CDC123	O75794
CDC34	P49427	SUBUNIT: Interacts with SCF (SKP1-CUL1-F-box protein) E3 ubiquitin ligase complex. Identified in a SCF (SKP1-CUL1-F-box protein) E3 ubiquitin ligase complex together with HINT1 and RBX1. When cullin is neddylated, the interaction between the E2 and the SCF complex is strengthened. When phosphorylated, interacts with beta-TrCP (BTRC). Interacts with human herpes virus 1 protein ICP0 and associates…
CHEK1	O14757	SUBUNIT: Interacts (phosphorylated by ATR) with RAD51. Interacts with and phosphorylates CLSPN, an adapter protein that regulates the ATR-dependent phosphorylation of CHEK1. Interacts with BRCA1. Interacts with and phosphorylates CDC25A, CDC25B and CDC25C. Interacts with FBXO6, which regulates CHEK1. Interacts with PPM1D, which regulates CHEK1 through dephosphorylation. Interacts with TIMELESS; D…
CKAP5	Q14008	SUBUNIT: Interacts with TACC1 (PubMed:11903063). Interacts with SLAIN2 (PubMed:21646404). Interacts with HNRNPA2B1 (PubMed:15703215). {ECO:0000269|PubMed:11903063, ECO:0000269|PubMed:15703215, ECO:0000269|PubMed:21646404}.
DAXX	Q9UER7	SUBUNIT: Homomultimer. Interacts (via C-terminus) with TNFRSF6 (via death domain). Interacts with PAX5, SLC2A4/GLUT4, MAP3K5, TGFBR2, phosphorylated dimeric HSPB1/HSP27, CENPC, ETS1, sumoylated PML, UBE2I, MCRS1 and TP53. Interacts (via N-terminus) with HIPK2 and HIPK3. Interacts with HIPK1, which induces translocation from PML/POD/ND10 nuclear bodies to chromatin and enhances association with HD…
DENND6A	Q8IWF6
DNAJB6	O75190	SUBUNIT: Homooligomer. Interacts with BAG3, HSPB8 and STUB1. Interacts with ALKBH1 (By similarity). Interacts with HSP70, KRT18 and PTTG. Isoform B interacts with histone deacetylases HDAC4, HDAC6, and SIRT2, HDAC activity is required for antiaggregation. {ECO:0000250, ECO:0000269|PubMed:10954706, ECO:0000269|PubMed:22366786, ECO:0000269|PubMed:9915854}.
DYNLT1	P63172	SUBUNIT: Homodimer (Probable). The cytoplasmic dynein 1 complex consists of two catalytic heavy chains (HCs) and a number of non-catalytic subunits presented by intermediate chains (ICs), light intermediate chains (LICs) and light chains (LCs); the composition seems to vary in respect to the IC, LIC and LC composition. The heavy chain homodimer serves as a scaffold for the probable homodimeric as…
EIF1AD	Q8N9N8	SUBUNIT: Interacts with GAPDH and STAT1. {ECO:0000269|PubMed:16189514, ECO:0000269|PubMed:20644585}.
EIF4G3	O43432	SUBUNIT: Interacts with EIF4A, EIF4E, eIF3 and PABPC1. Part of a complex with EIF4E. eIF4F is a multi-subunit complex, the composition of which varies with external and internal environmental conditions. It is composed of at least EIF4A, EIF4E and EIF4G1/EIF4G3. EIF4G1/EIF4G3 interacts through its C-terminus with the serine/threonine kinases MKNK1, and with MKNK2. Appears to act as a scaffold pro…
FAM60A	Q9NP50	SUBUNIT: Interacts with the Sin3/HDAC corepressor complex at least composed of BRMS1, BRMS1L, ING2, SAP30, SAP30L and HDAC1. {ECO:0000269|PubMed:22865885, ECO:0000269|PubMed:22984288}.
GNS	P15586
GPN1	Q9HCN4	SUBUNIT: Heterodimer with GPN3 (PubMed:21768307). Binds to RNA polymerase II (RNAPII) (PubMed:17643375, PubMed:20864038, PubMed:21844196). Interacts directly with RNAPII subunits RPB4 and RPB7 and the CTD of RPB1 (PubMed:21768307). Interacts with XPA (PubMed:11058119). {ECO:0000269|PubMed:11058119, ECO:0000269|PubMed:17643375, ECO:0000269|PubMed:20864038, ECO:0000269|PubMed:21768307, ECO:0000269|…
GRB2	P62993	SUBUNIT: Associates (via SH2 domain) with activated EGF and PDGF receptors (tyrosine phosphorylated) (PubMed:10026169, PubMed:19836242). Interacts with PDGFRA (tyrosine phosphorylated); the interaction may be indirect (By similarity). Also associates to other cellular Tyr-phosphorylated proteins such as SIT1, IRS1, IRS4, SHC and LNK; probably via the concerted action of both its SH2 and SH3 domai…
GRWD1	Q9BQ67	SUBUNIT: Interacts with METTL18. {ECO:0000269|PubMed:23349634}.
HMGCS1	Q01581
HNRNPUL2	Q1KMD3	SUBUNIT: Binds to MLF1 and retains it in the nucleus. {ECO:0000250|UniProtKB:Q00PI9}.
HNRNPUL2-BSCL2	H3BQZ7
INO80E	Q8NBZ0	SUBUNIT: Component of the chromatin remodeling INO80 complex; specifically part of a complex module associated with the N-terminus of INO80. {ECO:0000269|PubMed:16230350, ECO:0000269|PubMed:18922472, ECO:0000269|PubMed:21303910}.
IRF2BP1	Q8IU81	SUBUNIT: Interacts with IRF2. Part of a corepressor complex containing IRF2 and IRF2BP2. Interacts with JDP2. {ECO:0000269|PubMed:12799427, ECO:0000269|PubMed:18671972}.
LEO1	Q8WVC0	SUBUNIT: Component of the PAF1 complex, which consists of CDC73, PAF1, LEO1, CTR9, RTF1 and WDR61. Interacts with TCEA1, SUPT5H and CTNNB1. {ECO:0000269|PubMed:15632063, ECO:0000269|PubMed:16630820, ECO:0000269|PubMed:19952111, ECO:0000269|PubMed:20178742}.
LIG1	P18858	SUBUNIT: Interacts with PCNA. {ECO:0000269|PubMed:24911150}.
MCL1	Q07820	SUBUNIT: Interacts with HIF3A (via C-terminus domain) (By similarity). Interacts with BAD, BOK, BIK and BFM. Interacts with PMAIP1. Isoform 1 interacts with BAX, BAK1, TPT1 and BCL2L11. Heterodimer of isoform 1 and isoform 2. Homodimers of isoform 1 or isoform 2 are not detected. Isoform 2 does not interact with pro-apoptotic BCL2-related proteins. Interacts with BOP. Interacts with BCL2L11; may …
MFAP1	P55081
MOB1A	Q9H8S9	SUBUNIT: Binds STK38 and STK38L. Interacts with LATS1 and LATS2. Forms a tripartite complex with STK38 and STK3/MST2. {ECO:0000269|PubMed:15197186, ECO:0000269|PubMed:18362890, ECO:0000269|PubMed:19739119}.
MOB1B	Q7L9L4	SUBUNIT: Binds STK38L. Interacts with LATS1 and LATS2. {ECO:0000269|PubMed:15067004, ECO:0000269|PubMed:19739119}.
MORF4L1	Q9UBU8	SUBUNIT: Component of the NuA4 histone acetyltransferase complex which contains the catalytic subunit KAT5/TIP60 and the subunits EP400, TRRAP/PAF400, BRD8/SMAP, EPC1, DMAP1/DNMAP1, RUVBL1/TIP49, RUVBL2, ING3, actin, ACTL6A/BAF53A, MORF4L1/MRG15, MORF4L2/MRGX, MRGBP, YEATS4/GAS41, VPS72/YL1 and MEAF6. The NuA4 complex interacts with MYC and the adenovirus E1A protein. MORF4L1 may also participate…
NOC2L	Q9Y3T9	SUBUNIT: Interacts with p53/TP53. Interacts (via the N- and C-terminus domains) with AURKB (via the middle kinase domain). Interacts with TP63 isoform TA*-gamma (via activation domain). Interacts with histone H3 (via N-terminus and non-acetylated form preferentially). Associates with core histones and nucleosomes. {ECO:0000269|PubMed:16322561, ECO:0000269|PubMed:20123734, ECO:0000269|PubMed:20959…
NUSAP1	Q9BXS6	SUBUNIT: Interacts with DNA and microtubules. Microtubule bundling is inhibited by IPO7, KPNA2 and KPNB1 while association with DNA is also inhibited by IPO7 and KPNA2 (By similarity). {ECO:0000250}.
PDDC1	Q8NB37
PLEC	Q15149	SUBUNIT: Homodimer or homotetramer. Interacts (via actin-binding domain) with SYNE3. Interacts (via CH 1 domain) with VIM (via rod region) (By similarity). Interacts (via N-terminus) with DST isoform 2 (via N-terminus) (PubMed:19932097). Interacts with FER. Interacts with TOR1A (PubMed:18827015). Interacts with ANK3 (PubMed:21223964). Identified in complexes that contain VIM, EZR, AHNAK, BFSP1, B…
POLR2G	P62487	SUBUNIT: Component of the RNA polymerase II (Pol II) complex consisting of 12 subunits. RPB4 and RPB7 form a subcomplex that protrudes from the 10-subunit Pol II core complex. {ECO:0000269|PubMed:9852112}.
PPP2R2A	P63151	SUBUNIT: Found in a complex with at least ARL2, PPP2CB, PPP2R1A, PPP2R2A, PPP2R5E and TBCD (By similarity). PP2A consists of a common heterodimeric core enzyme, composed of a 36 kDa catalytic subunit (subunit C) and a 65 kDa constant regulatory subunit (PR65 or subunit A), that associates with a variety of regulatory subunits. Proteins that associate with the core dimer include three families of …
PRKDC	P78527	SUBUNIT: DNA-PK is a heterotrimer of PRKDC and the Ku p70/YRCC6-p86/XRCC5 dimer. Formation of this complex may be promoted by interaction with ILF3. Associates with the DNA-bound Ku heterodimer, but it can also bind to and be activated by free DNA. The DNA-PK heterotrimer associates with the LIG4-XRCC4 complex to form the core of the non-homologous end joining (NHEJ) complex. Additional component…
PSAP	P07602	SUBUNIT: Saposin-B is a homodimer. Prosaposin exists as a roughly half-half mixture of monomers and disulfide-linked dimers. Monomeric prosaposin interacts (via C-terminus) with sortilin/SORT1, the interaction is required for targeting to lysosomes. {ECO:0000269|PubMed:10406958, ECO:0000269|PubMed:12510003, ECO:0000269|PubMed:14657016, ECO:0000269|PubMed:21835174, ECO:0000269|PubMed:7730378}.
RAI14	Q9P0K7	SUBUNIT: Doesn't bind directly to F-actin. {ECO:0000250}.
RBBP4	Q09028	SUBUNIT: Interacts with SUV39H1 and HDAC7 (By similarity). Binds directly to helix 1 of the histone fold of histone H4, a region that is not accessible when H4 is in chromatin. Subunit of the chromatin assembly factor 1 (CAF-1) complex, which is composed of RBBP4, CHAF1B and CHAF1A. Subunit of the core histone deacetylase (HDAC) complex, which is composed of HDAC1, HDAC2, RBBP4 and RBBP7. The cor…
RBM42	Q9BTD8	SUBUNIT: Interacts with HNRNPK. {ECO:0000250}.
RECQL	P46063	SUBUNIT: Interacts with EXO1 and MLH1. {ECO:0000269|PubMed:15886194}.
RYBP	Q8N488	SUBUNIT: Monomer. Interacts with apoptin, DEDD, FADD, CASP8, CASP10, YY1 and GABPB1. Component of repressive BCOR complex containing Polycomb group subcomplex at least composed of BCOR, PCGF1, RING1 and RNF2/RING2. Together with GABPB1 and YY1, it forms a ternary complex, probably being the bridge factor between these two transcription factors. Interacts with CBX2, YAF2, RING1 and RNF2. Interacts…
SCNM1	Q9BWG6	SUBUNIT: Interacts with LUC7L2 and SNRNP70, which suggests a role as a spliceosome component. {ECO:0000250}.
SF1	Q15637	SUBUNIT: Binds U2AF2. Interacts with U1 snRNA. Binds EWSR1, FUS and TAF15. Interacts with RBM17. {ECO:0000269|PubMed:10449420, ECO:0000269|PubMed:11691992, ECO:0000269|PubMed:12176931, ECO:0000269|PubMed:12718882, ECO:0000269|PubMed:17589525, ECO:0000269|PubMed:8752089, ECO:0000269|PubMed:9660765}.
SF3B14a	Q9Y3B4	SUBUNIT: Component of splicing factor SF3B complex which is composed of at least eight subunits; SF3B1, SF3B2, SF3B3, SF3B4, SF3B5, SF3B6, PHF5A/SF3B14B, and DDX42/SF3B125. Interacts with SF3B1. Component of the U11/U12 snRNPs that are part of the U12-type spliceosome. {ECO:0000269|PubMed:12234937, ECO:0000269|PubMed:12738865, ECO:0000269|PubMed:15146077, ECO:0000269|PubMed:16432215, ECO:0000269|…
SMAD4	Q13485	SUBUNIT: Found in a complex with SMAD1 and YY1 (By similarity). Interacts with CITED2 (By similarity). Monomer; in the absence of TGF-beta activation. Heterodimer; on TGF-beta activation. Composed of two molecules of a C-terminally phosphorylated R-SMAD molecule, SMAD2 or SMAD3, and one molecule of SMAD4 to form the transcriptional active SMAD2/SMAD3-SMAD4 complex. Found in a ternary complex comp…
SMARCC2	Q8TAQ2	SUBUNIT: Component of a number of multiprotein chromatin-remodeling complexes: Swi/Snf-A (BAF), Swi/Snf-B (PBAF), Brm, Brg1(I) and Brg1(II). Each of the complexes contains a catalytic subunit (either SMARCA4 or SMARCA2), and at least SMARCE1, ACTL6A/BAF53A or ACTL6B/BAF53B, SMARCC1 and SMARCB1. Other subunits specific to each of the complexes may also be present. Component of the BAF complex, whi…
SNX17	Q15036	SUBUNIT: Monomer. Interacts with APP (via cytoplasmic YXNPXY motif). Interacts with KIF1B (By similarity). Interacts with the C-termini of P-selectin, PTC, LDLR, VLDLR, LRP1 and LRP8. Interacts with KRIT1 (via N-terminus). Interacts with HRAS. Interacts with ITGB1 and ITGB5 (via NPxY motif). {ECO:0000250, ECO:0000269|PubMed:11237770, ECO:0000269|PubMed:14739284, ECO:0000269|PubMed:15769472, ECO:0…
SQLE	Q14534	SUBUNIT: May form a complex with squalene synthase.
SRP14	P37108	SUBUNIT: Signal recognition particle consists of a 7S RNA molecule of 300 nucleotides and six protein subunits: SRP72, SRP68, SRP54, SRP19, SRP14 and SRP9. {ECO:0000269|PubMed:11089964}.
SRSF9	Q13242	SUBUNIT: Interacts with KHDRBS3 (By similarity). Interacts with NOL3/ARC/NOP30, NSEP1/YB-1/YB1, SAFB/SAFB1, SRSF6/SFRS6, TRA2B/SFRS10 and C1QBP. May also interact with DUSP11/PIR1. {ECO:0000250, ECO:0000269|PubMed:10022843, ECO:0000269|PubMed:10196175, ECO:0000269|PubMed:11694584, ECO:0000269|PubMed:11875052, ECO:0000269|PubMed:12604611, ECO:0000269|PubMed:15695522, ECO:0000269|PubMed:9671816, EC…
TACC3	Q9Y6A5	SUBUNIT: Interacts with microtubules. Interacts with CCDC100/CEP120. The coiled coil C-terminal region interacts with AH receptor nuclear translocator protein (ARNT) and ARNT2 (By similarity). Interacts with GCN5L2 and PCAF. {ECO:0000250, ECO:0000269|PubMed:14767476}.
TAF7	Q15545	SUBUNIT: TFIID is composed of TATA binding protein (TBP) and a number of TBP-associated factors (TAFs). Interacts with TAFII250, TAFII100, TAFII28, TAFII20, and TAFII18, but not with TAFII30 or TBP. Component of some MLL1/MLL complex, at least composed of the core components KMT2A/MLL1, ASH2L, HCFC1/HCF1, WDR5 and RBBP5, as well as the facultative components BAP18, CHD8, E2F6, HSP70, INO80C, KANS…
TBC1D23	Q9NUY8
TBL1XR1	Q9BZK7	SUBUNIT: Component of the N-Cor repressor complex, at least composed of NCOR1, NCOR2, HDAC3, TBL1X, TBL1XR1, CORO2A and GPS2. Probable component of some E3 ubiquitin ligase complex. Interacts with histones H2B and H4.
TRIP12	Q14669	SUBUNIT: Interacts with MYC; leading to disrupt interaction with isoform p19ARF/ARF of CDKN2A. Interacts with TRADD; leading to disrupt interaction with isoform p19ARF/ARF of CDKN2A. Interacts with SMARCC1; leading to disrupt interaction with SMARCE1. {ECO:0000269|PubMed:20208519, ECO:0000269|PubMed:20829358, ECO:0000269|PubMed:22561347}.
TTF2	Q9UNY4	SUBUNIT: Interacts with CDC5L. Part of the spliceosome. {ECO:0000269|PubMed:12927788}.
UBE2B	P63146	SUBUNIT: Interacts with RAD18, UBR2 and WAC. {ECO:0000269|PubMed:10908344, ECO:0000269|PubMed:21329877}.
UBE2E1	P51965	SUBUNIT: Interacts with RNF14.
UBE2E2	Q96LR5
UBXN1	Q04323	SUBUNIT: Component of a complex required to couple retrotranslocation, ubiquitination and deglycosylation composed of NGLY1, SAKS1, AMFR, VCP and RAD23B. Interacts with HOMER2 (By similarity). Interacts directly with VCP. Interacts with BRCA1 and BARD1; interaction takes place when BRCA1 is not autoubiquitinated but is strongly enhanced in the presence of autoubiquitinated BRCA1. {ECO:0000250, EC…
VPS4B	O75351	SUBUNIT: Proposed to be monomeric or homodimeric in nucleotide-free form and to oligomerize upon binding to ATP to form two stacked hexameric or heptameric rings with a central pore through which ESCRT-III substrates are translocated in an ATP-dependent manner. In vitro, associates on the inside of a helical tubular structure formed by a CHMP2A-CHMP3 polymer. Interacts with CHMP1A, CHMP1B, CHMP2A…
VPS53	Q5VIR6	SUBUNIT: Component of the Golgi-associated retrograde protein (GARP) complex, also called VFT (VPS fifty-three) complex, composed of VPS51, VPS52, VPS53 and VPS54 (PubMed:15878329). Component of the endosome-associated retrograde protein (EARP) complex, composed of VPS51, VPS52, VPS53 and VPS50/Syndetin (PubMed:25799061). {ECO:0000269|PubMed:15878329, ECO:0000269|PubMed:25799061}.
WDR48	Q8TAF3	SUBUNIT: Interacts with USP46 (PubMed:26388029, PubMed:19075014). Interacts with USP1 (PubMed:18082604, PubMed:26388029). Interacts with USP12 (PubMed:19075014). Interacts with Saimiriine herpesvirus TIP protein (PubMed:12196293, PubMed:12885920). Interacts with papillomavirus HPV11 E1 protein (PubMed:18032488). {ECO:0000269|PubMed:12196293, ECO:0000269|PubMed:12885920, ECO:0000269|PubMed:1803248…
WDR82	Q6UXN9	SUBUNIT: Component of the SET1 complex, at least composed of the catalytic subunit (SETD1A or SETD1B), WDR5, WDR82, RBBP5, ASH2L/ASH2, CXXC1/CFP1, HCFC1 and DPY30. Component of the PTW/PP1 phosphatase complex, composed of PPP1R10/PNUTS, TOX4, WDR82, and PPP1CA or PPP1CB or PPP1CC. Associated with multiple protein complexes including an RNA polymerase II complex, MLL3/MLL4 complex and a chaperonin…
ZGPAT	Q8N5A5	SUBUNIT: Interacts with CHD4/Mi-2; the interaction is direct. {ECO:0000269|PubMed:19644445, ECO:0000269|Ref.12}.
ZNF622	Q969S3	SUBUNIT: Homo- and heterodimer. Interacts with MELK and MYBL2. {ECO:0000269|PubMed:11802789, ECO:0000269|PubMed:12645566}.

## Sheet: Sheet3
Supplementary Table S3
siRNAs for gene knockdown
Genes	Number	Product ID	Sequence
HUWE1	#1	s19595	CAUUGGAAAGUGCGAGUUA
HUWE1	#2	s19596	CUGUGAGAGUGAUCGGGAA
HUWE1	#3	s19597	GGUCUAAUCAUGCCGCAGA
Npl4	#1	s31209	GGACGGGAAGAUUUACAGA
Npl4	#2	s31210	GCUUCUCGGUUUACAUCAA
Npl4	#3	s31211	GGCGAUUUGUUGUUCCUGU
UBR1	#1	s47078	CAUCGUUACAAGAUGCAUA
UBR1	#2	s47079	GGAUCGGAAUCUAUUAAGA
UBR1	#3	s47080	CCACUGGAAUGGUACUUAU
UBR2	#1	s23512	CAACUACAGUAGAUCGAGA
UBR2	#2	s23513	GGCGUAGGUCUGUUCGAUA
UBR2	#3	s23514	GGAUUAGAACAAUAUCUCA
UBR3	#1	s43506	CAUCGGUAAUUAUCAUCAU
UBR3	#2	s43507	GUGCAAUGGUUAACCCUAU
UBR3	#3	s43508	CAUGCGGCUUUAUAGCAUU
RNF126	#1	s31185	GCAUCUUCGAUGACAGCUU
RNF126	#2	s31186	GAUUAUAUCUGUCCAAGAU
RNF126	#3	s31187	GCAGGGCUACGGACAGUUU
CNOT4	#1	s9630	CCUUCGAUGUCACUCGAAA
CNOT4	#2	s9631	GAGUCACAGUCGUUAUUCU
CNOT4	#3	s9632	GGUACAACAAAAUACUGCA
p97		s14765	GAAUAGAGUUGUUCGGAAU

## Sheet: Sheet4
Supplementary Table S4 siRNA pool library for screening E3 ligase(s) responsible for Ubl4A-GFP degradation
Gene name	No.	Sequence
LTN1	#1	GGGUGUAUCUAACCUAUUA
LTN1	#2	AAACAACAAUGCUUCCAUA
LTN1	#3	GCGAAAGGAUGCUUGCUAA
LTN1	#4	GAUUGAAGGCUGGGAAUUA
ZNF598	#1	CAUAUGAGCGCAAGUGGUA
ZNF598	#2	GGACUACUACAGCGACUAU
ZNF598	#3	GAUCUCCGCAGCCCAGUAU
ZNF598	#4	GACAAAUGGUCCUGUAAGC
UBR1	#1	GGAAAUCAGCGCGGAGUUA
UBR1	#2	GUACAAUCGUGUGGACAUA
UBR1	#3	GCGAAGAAAUGGACUGUCU
UBR1	#4	GAUCAGCAAACCCACAAUA
UBR2	#1	CAACAGAGAUUACGCUUAC
UBR2	#2	GCGUAGGUCUGUUCGAUAU
UBR2	#3	GCUUAGUGAUUCCAAAUUA
UBR2	#4	UCAGAGAUCAACUGUAUUA
UBR3	#1	AGAAAAGUCUUACGAAGUA
UBR3	#2	AGGCAAACCUCUCUACAUU
UBR3	#3	GAGAAAGCUCACCCAGUUA
UBR3	#4	AGAUCGACCUACUGGAUUA
UBE4B	#1	GCAACUAGACACCGCGAAA
UBE4B	#2	GGACUUGAUUGGCCAGAUU
UBE4B	#3	GCUAAACACUGGCUCCAAU
UBE4B	#4	CAAGAACGCACGCGCAGAA
UBE4A	#1	GAUAAUAGCGUGUCAGAGA
UBE4A	#2	GCAGAUAACCUGGGUGAUU
UBE4A	#3	CCAGGCAACCACUUAAUUA
UBE4A	#4	GCCAAUAGAGCUAACCUUU
MARCH6	#1	UCAUAGAUCUCGUCGCUUA
MARCH6	#2	CAUACAAUGUCAUGCUCUA
MARCH6	#3	ACGGAAAUCUGGCAAACAA
MARCH6	#4	CUAAGGAAUUUGAAUGAUC
SYVN1	#1	UCAUCAAGGUUCUGCUGUA
SYVN1	#2	GAGAAGAGAUGGUGACUGG
SYVN1	#3	CAACAUGAACACCCUGUAU
SYVN1	#4	GGAAAGGCCUCCAGCUCCU
AMFR	#1	GCAAGGAUCGAUUUGAAUA
AMFR	#2	GGACGUAUGUCUAUUACAC
AMFR	#3	GAAUUCGUCGGCACAAGAA
AMFR	#4	GUAAAUACCGCUUGCUGUG
CNOT4	#1	GGUAGUAGAUGGCAGAACA
CNOT4	#2	CGUCUUUGUUGUAGGUUUA
CNOT4	#3	UAACAGAGUCACAGUCGUU
CNOT4	#4	CCAAUUCUCUCAAUAGUAC
HUWE1	#1	GCUUUGGGCUGGCCUAAUA
HUWE1	#2	GCAGUUGGCGGCUUUCUUA
HUWE1	#3	GAGCCCAGAUGACUAAGUA
HUWE1	#4	UAACAUCAAUUGUCCACUU
RNF126	#1	UGUCUAACCUCACCCUCUA
RNF126	#2	CAUCACACAGCUCCUCAAU
RNF126	#3	CGGAUUAUAUCUGUCCAAG
RNF126	#4	GAACAAAACUGCUCCAACA
DNAJB1	#1	CGGAAAGAGCAUUCGAAAC
DNAJB1	#2	AAAUAUUGACCAUCGAAGU
DNAJB1	#3	GCGAGAUCUUCGACCGCUA
DNAJB1	#4	GAAGAGAUCUACAGCGGCU
ASNA1	#1	CAGGAGGCCAUGAGCGCAU
ASNA1	#2	ACAACUUUCAUCUGCGUAU
ASNA1	#3	AGGCAGAGGAGUUCGAAGA
ASNA1	#4	CUGACGAGUUCUUCGAGGA
VCP	#1	GCAUGUGGGUGCUGACUUA
VCP	#2	CAAAUUGGCUGGUGAGUCU
VCP	#3	CCUGAUUGCUCGAGCUGUA
VCP	#4	GUAAUCUCUUCGAGGUAUA
UFD1L	#1	GAGCGUCAACCUUCAAGUG
UFD1L	#2	GGUAAGAUAACUUUCAUCA
UFD1L	#3	UGACAUGAACGUGGACUUU
UFD1L	#4	CCCAAAGCCGUAUUAGAAA
RNF5	#1	GCGCGACCUUCGAAUGUAA
RNF5	#2	UCAAUGCCCAUGAGCCUUU
RNF5	#3	GCAAGAGUGUCCAGUAUGU
RNF5	#4	GGCCAUGUCUUCAUCAGUG
RNF139	#1	GGGAAAAGCUUGACGAUUA
RNF139	#2	AGAGAGACUUUACUGUUUA
RNF139	#3	GGGAGCCGCUUACAAGAAA
RNF139	#4	UGACAGGCGUCUUGGCUUU
STUB1	#1	CGCUGGUGGCCGUGUAUUA
STUB1	#2	GUGGAGGACUACUGAGGUU
STUB1	#3	GAAGGAGGUUAUUGACGCA
STUB1	#4	UGGAAGAGUGCCAGCGAAA
ON-TARGETplus Non-targeting Control	#1	UGGUUUACAUGUCGACUAA
ON-TARGETplus Non-targeting Control	#2	UGGUUUACAUGUUGUGUGA
ON-TARGETplus Non-targeting Control	#3	UGGUUUACAUGUUUUCUGA
ON-TARGETplus Non-targeting Control	#4	UGGUUUACAUGUUUUCCUA
